# Supplementary material for: Impact of preventive chemotherapy on transmission of soil-transmitted helminth infections in Pemba Island, United Republic of Tanzania, 1994–2021
Source: PLoS Negl Trop Dis. 2022 Jun 27;16(6):e0010477. doi: 10.1371/journal.pntd.0010477 (PMC9236265; doi:10.1371/journal.pntd.0010477)
Supplement: S1 Survey 2011 — (XLSX) [file pntd.0010477.s001.xlsx]

## Sheet: 2011_data
schoolname	ascaris	trichuris	hookworm	hookworm_infection	hookworm_epg	ascaris_infection	ascaris_epg	trichuris_epg	STH_infection	Ascaris int		hookworm int		trichiuris int		Any STH			Any MH
Bagamoyo	133	49	25	1	600	1	3192	1176	1	Low		Low		Moderate		1			MH
Bagamoyo	8	0	9	1	216	1	192	0	1	Low		Low		0		1			0
Bagamoyo	124	89	75	1	1800	1	2976	2136	1	Low		Low		Moderate		1			MH
Bagamoyo	20	19	0	0	0	1	480	456	1	Low		0		Low		1			0
Bagamoyo	115	22	26	1	624	1	2760	528	1	Low		Low		Low		1			0
Bagamoyo	81	16	23	1	552	1	1944	384	1	Low		Low		Low		1			0
Bagamoyo	12	0	0	0	0	1	288	0	1	Low		0		0		1			0
Bagamoyo	151	29	0	0	0	1	3624	696	1	Low		0		Low		1			0
Bagamoyo	158	37	0	0	0	1	3792	888	1	Low		0		Low		1			0
Bagamoyo	0	3	0	0	0	0	0	72	1	0		0		Low		1			0
Bagamoyo	18	23	14	1	336	1	432	552	1	Low		Low		Low		1			0
Bagamoyo	153	37	0	0	0	1	3672	888	1	Low		0		Low		1			0
Bagamoyo	0	256	0	0	0	0	0	6144	1	0		0		Moderate		1			MH
Bagamoyo	3	9	0	0	0	1	72	216	1	Low		0		Low		1			0
Bagamoyo	800	20	25	1	600	1	19200	480	1	Moderate		Low		Low		1			MH
Bagamoyo	97	2	9	1	216	1	2328	48	1	Low		Low		Low		1			0
Bagamoyo	23	0	0	0	0	1	552	0	1	Low		0		0		1			0
Bagamoyo	0	23	0	0	0	0	0	552	1	0		0		Low		1			0
Bagamoyo	52	46	54	1	1296	1	1248	1104	1	Low		Low		Moderate		1			MH
Bagamoyo	0	6	0	0	0	0	0	144	1	0		0		Low		1			0
Bagamoyo	0	62	75	1	1800	0	0	1488	1	0		Low		Moderate		1			MH
Bagamoyo	261	88	30	1	720	1	6264	2112	1	Moderate		Low		Moderate		1			MH
Bagamoyo	0	8	32	1	768	0	0	192	1	0		Low		Low		1			0
Bagamoyo	0	10	5	1	120	0	0	240	1	0		Low		Low		1			0
Bagamoyo	1215	50	27	1	648	1	29160	1200	1	Moderate		Low		Moderate		1			MH
Bagamoyo	4	0	18	1	432	1	96	0	1	Low		Low		0		1			0
Bagamoyo	0	13	0	0	0	0	0	312	1	0		0		Low		1			0
Bagamoyo	8	20	53	1	1272	1	192	480	1	Low		Low		Low		1			0
Bagamoyo	169	55	42	1	1008	1	4056	1320	1	Low		Low		Moderate		1			MH
Bagamoyo	0	2	8	1	192	0	0	48	1	0		Low		Low		1			0
Bagamoyo	65	28	10	1	240	1	1560	672	1	Low		Low		Low		1			0
Bagamoyo	462	130	62	1	1488	1	11088	3120	1	Moderate		Low		Moderate		1			MH
Bagamoyo	55	81	7	1	168	1	1320	1944	1	Low		Low		Moderate		1			MH
Bagamoyo	0	11	8	1	192	0	0	264	1	0		Low		Low		1			0
Bagamoyo	0	20	23	1	552	0	0	480	1	0		Low		Low		1			0
Bagamoyo	0	6	0	0	0	0	0	144	1	0		0		Low		1			0
Bagamoyo	0	54	8	1	192	0	0	1296	1	0		Low		Moderate		1			MH
Bagamoyo	288	10	0	0	0	1	6912	240	1	Moderate		0		Low		1			MH
Bagamoyo	4	9	75	1	1800	1	96	216	1	Low		Low		Low		1			0
Bagamoyo	0	3	44	1	1056	0	0	72	1	0		Low		Low		1			0
Bagamoyo	0	31	10	1	240	0	0	744	1	0		Low		Low		1			0
Bagamoyo	0	44	22	1	528	0	0	1056	1	0		Low		Moderate		1			MH
Bagamoyo	20	70	119	1	2856	1	480	1680	1	Low		Moderate		Moderate		1			MH
Bagamoyo	0	2	4	1	96	0	0	48	1	0		Low		Low		1			0
Bagamoyo	0	1	25	1	600	0	0	24	1	0		Low		Low		1			0
Bagamoyo	15	0	0	0	0	1	360	0	1	Low		0		0		1			0
Bagamoyo	0	3	2	1	48	0	0	72	1	0		Low		Low		1			0
Bagamoyo	0	14	0	0	0	0	0	336	1	0		0		Low		1			0
Bagamoyo	89	0	0	0	0	1	2136	0	1	Low		0		0		1			0
Bagamoyo	0	254	200	1	4800	0	0	6096	1	0		High		Moderate		1			MH
Bagamoyo	215	49	60	1	1440	1	5160	1176	1	Moderate		Low		Moderate		1			MH
Bagamoyo	2	6	0	0	0	1	48	144	1	Low		0		Low		1			0
Bagamoyo	10	0	0	0	0	1	240	0	1	Low		0		0		1			0
Bagamoyo	237	29	60	1	1440	1	5688	696	1	Moderate		Low		Low		1			MH
Bagamoyo	0	7	2	1	48	0	0	168	1	0		Low		Low		1			0
Bagamoyo	0	11	14	1	336	0	0	264	1	0		Low		Low		1			0
Bagamoyo	0	7	8	1	192	0	0	168	1	0		Low		Low		1			0
Bagamoyo	0	3	2	1	48	0	0	72	1	0		Low		Low		1			0
Bagamoyo	5	13	4	1	96	1	120	312	1	Low		Low		Low		1			0
Bagamoyo	483	199	71	1	1704	1	11592	4776	1	Moderate		Low		Moderate		1			MH
Bagamoyo	0	5	0	0	0	0	0	120	1	0		0		Low		1			0
Bagamoyo	0	0	63	1	1512	0	0	0	1	0		Low		0		1			0
Bagamoyo	49	38	9	1	216	1	1176	912	1	Low		Low		Low		1			0
Bagamoyo	15	103	3	1	72	1	360	2472	1	Low		Low		Moderate		1			MH
Bagamoyo	0	2	3	1	72	0	0	48	1	0		Low		Low		1			0
Bagamoyo	110	45	20	1	480	1	2640	1080	1	Low		Low		Moderate		1			MH
Bagamoyo	48	5	7	1	168	1	1152	120	1	Low		Low		Low		1			0
Bagamoyo	687	29	5	1	120	1	16488	696	1	Moderate		Low		Low		1			MH
Bagamoyo	0	5	0	0	0	0	0	120	1	0		0		Low		1			0
Bagamoyo	136	67	77	1	1848	1	3264	1608	1	Low		Low		Moderate		1			MH
Bagamoyo	0	5	0	0	0	0	0	120	1	0		0		Low		1			0
Bagamoyo	0	73	0	0	0	0	0	1752	1	0		0		Moderate		1			MH
Bagamoyo	0	40	14	1	336	0	0	960	1	0		Low		Low		1			0
Bagamoyo	21	32	15	1	360	1	504	768	1	Low		Low		Low		1			0
Bagamoyo	469	17	0	0	0	1	11256	408	1	Moderate		0		Low		1			MH
Bagamoyo	574	213	66	1	1584	1	13776	5112	1	Moderate		Low		Moderate		1			MH
Bagamoyo	0	10	19	1	456	0	0	240	1	0		Low		Low		1			0
Bagamoyo	140	51	72	1	1728	1	3360	1224	1	Low		Low		Moderate		1			MH
Bagamoyo	116	86	12	1	288	1	2784	2064	1	Low		Low		Moderate		1			MH
Bagamoyo	217	56	44	1	1056	1	5208	1344	1	Moderate		Low		Moderate		1			MH
Bagamoyo	0	10	26	1	624	0	0	240	1	0		Low		Low		1			0
Bagamoyo	0	10	0	0	0	0	0	240	1	0		0		Low		1			0
Bagamoyo	0	123	22	1	528	0	0	2952	1	0		Low		Moderate		1			MH
Bagamoyo	305	58	49	1	1176	1	7320	1392	1	Moderate		Low		Moderate		1			MH
Bagamoyo	0	30	18	1	432	0	0	720	1	0		Low		Low		1			0
Bagamoyo	0	29	11	1	264	0	0	696	1	0		Low		Low		1			0
Chambani	0	304	49	1	1176	0	0	7296	1	0		Low		Moderate		1			MH
Chambani	0	5	8	1	192	0	0	120	1	0		Low		Low		1			0
Chambani	3	112	0	0	0	1	72	2688	1	Low		0		Moderate		1			MH
Chambani	0	0	0	0	0	0	0	0	0	0		0		0		0			0
Chambani	0	41	15	1	360	0	0	984	1	0		Low		Low		1			0
Chambani	0	422	53	1	1272	0	0	10128	1	0		Low		High		1			MH
Chambani	5	27	26	1	624	1	120	648	1	Low		Low		Low		1			0
Chambani	0	0	0	0	0	0	0	0	0	0		0		0		0			0
Chambani	25	14	0	0	0	1	600	336	1	Low		0		Low		1			0
Chambani	0	25	36	1	864	0	0	600	1	0		Low		Low		1			0
Chambani	0	16	3	1	72	0	0	384	1	0		Low		Low		1			0
Chambani	0	4	2	1	48	0	0	96	1	0		Low		Low		1			0
Chambani	45	290	95	1	2280	1	1080	6960	1	Low		Moderate		Moderate		1			MH
Chambani	0	7	8	1	192	0	0	168	1	0		Low		Low		1			0
Chambani	0	16	22	1	528	0	0	384	1	0		Low		Low		1			0
Chambani	0	11	18	1	432	0	0	264	1	0		Low		Low		1			0
Chambani	272	51	0	0	0	1	6528	1224	1	Moderate		0		Moderate		1			MH
Chambani	1	0	0	0	0	1	24	0	1	Low		0		0		1			0
Chambani	0	10	0	0	0	0	0	240	1	0		0		Low		1			0
Chambani	71	41	21	1	504	1	1704	984	1	Low		Low		Low		1			0
Chambani	0	37	0	0	0	0	0	888	1	0		0		Low		1			0
Chambani	626	0	0	0	0	1	15024	0	1	Moderate		0		0		1			MH
Chambani
Chambani	50	28	27	1	648	1	1200	672	1	Low		Low		Low		1			0
Chambani	86	12	0	0	0	1	2064	288	1	Low		0		Low		1			0
Chambani	2	27	1	1	24	1	48	648	1	Low		Low		Low		1			0
Chambani	116	45	117	1	2808	1	2784	1080	1	Low		Moderate		Moderate		1			MH
Chambani	500	12	8	1	192	1	12000	288	1	Moderate		Low		Low		1			MH
Chambani	253	15	0	0	0	1	6072	360	1	Moderate		0		Low		1			MH
Chambani	0	0	0	0	0	0	0	0	0	0		0		0		0			0
Chambani	0	0	0	0	0	0	0	0	0	0		0		0		0			0
Chambani	0	80	8	1	192	0	0	1920	1	0		Low		Moderate		1			MH
Chambani	0	0	0	0	0	0	0	0	0	0		0		0		0			0
Chambani	205	8	15	1	360	1	4920	192	1	Low		Low		Low		1			0
Chambani	416	6	4	1	96	1	9984	144	1	Moderate		Low		Low		1			MH
Chambani	0	0	7	1	168	0	0	0	1	0		Low		0		1			0
Chambani	0	0	0	0	0	0	0	0	0	0		0		0		0			0
Chambani	0	0	0	0	0	0	0	0	0	0		0		0		0			0
Chambani	0	13	0	0	0	0	0	312	1	0		0		Low		1			0
Chambani	75	11	0	0	0	1	1800	264	1	Low		0		Low		1			0
Chambani	0	0	2	1	48	0	0	0	1	0		Low		0		1			0
Chambani	0	4	33	1	792	0	0	96	1	0		Low		Low		1			0
Chambani	0	13	0	0	0	0	0	312	1	0		0		Low		1			0
Chambani	76	378	0	0	0	1	1824	9072	1	Low		0		Moderate		1			MH
Chambani	520	71	43	1	1032	1	12480	1704	1	Moderate		Low		Moderate		1			MH
Chambani	0	3	0	0	0	0	0	72	1	0		0		Low		1			0
Chambani	17	0	0	0	0	1	408	0	1	Low		0		0		1			0
Chambani	320	89	40	1	960	1	7680	2136	1	Moderate		Low		Moderate		1			MH
Chambani	725	59	40	1	960	1	17400	1416	1	Moderate		Low		Moderate		1			MH
Chambani	293	31	6	1	144	1	7032	744	1	Moderate		Low		Low		1			MH
Chambani	819	44	28	1	672	1	19656	1056	1	Moderate		Low		Moderate		1			MH
Chambani	0	0	3	1	72	0	0	0	1	0		Low		0		1			0
Chambani	0	5	0	0	0	0	0	120	1	0		0		Low		1			0
Chambani	180	26	14	1	336	1	4320	624	1	Low		Low		Low		1			0
Chambani	5	27	2	1	48	1	120	648	1	Low		Low		Low		1			0
Chambani	15	0	8	1	192	1	360	0	1	Low		Low		0		1			0
Chambani	200	20	0	0	0	1	4800	480	1	Low		0		Low		1			0
Chambani	367	3	16	1	384	1	8808	72	1	Moderate		Low		Low		1			MH
Chambani	0	11	28	1	672	0	0	264	1	0		Low		Low		1			0
Chambani	526	107	49	1	1176	1	12624	2568	1	Moderate		Low		Moderate		1			MH
Chambani	259	13	2	1	48	1	6216	312	1	Moderate		Low		Low		1			MH
Chambani	0	0	4	1	96	0	0	0	1	0		Low		0		1			0
Chambani	0	6	0	0	0	0	0	144	1	0		0		Low		1			0
Chambani	54	12	15	1	360	1	1296	288	1	Low		Low		Low		1			0
Chambani	211	22	5	1	120	1	5064	528	1	Moderate		Low		Low		1			MH
Chambani	693	28	30	1	720	1	16632	672	1	Moderate		Low		Low		1			MH
Chambani	10	14	14	1	336	1	240	336	1	Low		Low		Low		1			0
Chambani	0	58	29	1	696	0	0	1392	1	0		Low		Moderate		1			MH
Chambani	40	37	0	0	0	1	960	888	1	Low		0		Low		1			0
Chambani	19	14	7	1	168	1	456	336	1	Low		Low		Low		1			0
Chambani	437	5	0	0	0	1	10488	120	1	Moderate		0		Low		1			MH
Chambani	0	36	30	1	720	0	0	864	1	0		Low		Low		1			0
Chambani	0	47	86	1	2064	0	0	1128	1	0		Moderate		Moderate		1			MH
Chambani	6	12	15	1	360	1	144	288	1	Low		Low		Low		1			0
Chambani	0	0	0	0	0	0	0	0	0	0		0		0		0			0
Chambani	261	33	14	1	336	1	6264	792	1	Moderate		Low		Low		1			MH
Chambani	0	24	41	1	984	0	0	576	1	0		Low		Low		1			0
Chambani	813	56	40	1	960	1	19512	1344	1	Moderate		Low		Moderate		1			MH
Chambani	0	25	0	0	0	0	0	600	1	0		0		Low		1			0
Chambani	57	25	8	1	192	1	1368	600	1	Low		Low		Low		1			0
Chambani	2	138	49	1	1176	1	48	3312	1	Low		Low		Moderate		1			MH
Chambani	1280	89	8	1	192	1	30720	2136	1	Moderate		Low		Moderate		1			MH
Chambani	0	20	31	1	744	0	0	480	1	0		Low		Low		1			0
Chambani	31	52	0	0	0	1	744	1248	1	Low		0		Moderate		1			MH
Chambani	0	6	4	1	96	0	0	144	1	0		Low		Low		1			0
Chambani	52	4	0	0	0	1	1248	96	1	Low		0		Low		1			0
Chambani	94	40	8	1	192	1	2256	960	1	Low		Low		Low		1			0
Chambani	0	5	3	1	72	0	0	120	1	0		Low		Low		1			0
Chambani	0	15	4	1	96	0	0	360	1	0		Low		Low		1			0
Chambani	0	48	62	1	1488	0	0	1152	1	0		Low		Moderate		1			MH
Chambani	0	18	49	1	1176	0	0	432	1	0		Low		Low		1			0
Chambani	0	5	0	0	0	0	0	120	1	0		0		Low		1			0
Chambani	168	3	0	0	0	1	4032	72	1	Low		0		Low		1			0
Chambani	389	4	0	0	0	1	9336	96	1	Moderate		0		Low		1			MH
Chambani	18	15	0	0	0	1	432	360	1	Low		0		Low		1			0
Chambani	0	48	22	1	528	0	0	1152	1	0		Low		Moderate		1			MH
Chambani	0	62	4	1	96	0	0	1488	1	0		Low		Moderate		1			MH
Chambani
Chambani	162	26	8	1	192	1	3888	624	1	Low		Low		Low		1			0
Chambani	470	49	22	1	528	1	11280	1176	1	Moderate		Low		Moderate		1			MH
Chambani	215	27	0	0	0	1	5160	648	1	Moderate		0		Low		1			MH
Chambani	0	0	0	0	0	0	0	0	0	0		0		0		0			0
Chambani	0	41	8	1	192	0	0	984	1	0		Low		Low		1			0
Chambani	11	35	19	1	456	1	264	840	1	Low		Low		Low		1			0
Chanjanjawiri	235	0	0	0	0	1	5640	0	1	Moderate		0		0		1			MH
Chanjanjawiri	0	56	0	0	0	0	0	1344	1	0		0		Moderate		1			MH
Chanjanjawiri	0	70	0	0	0	0	0	1680	1	0		0		Moderate		1			MH
Chanjanjawiri	0	0	0	0	0	0	0	0	0	0		0		0		0			0
Chanjanjawiri	0	0	0	0	0	0	0	0	0	0		0		0		0			0
Chanjanjawiri	0	3	0	0	0	0	0	72	1	0		0		Low		1			0
Chanjanjawiri	0	0	0	0	0	0	0	0	0	0		0		0		0			0
Chanjanjawiri	10	3	0	0	0	1	240	72	1	Low		0		Low		1			0
Chanjanjawiri	379	35	0	0	0	1	9096	840	1	Moderate		0		Low		1			MH
Chanjanjawiri	0	26	0	0	0	0	0	624	1	0		0		Low		1			0
Chanjanjawiri	0	7	0	0	0	0	0	168	1	0		0		Low		1			0
Chanjanjawiri	0	5	0	0	0	0	0	120	1	0		0		Low		1			0
Chanjanjawiri	271	0	42	1	1008	1	6504	0	1	Moderate		Low		0		1			MH
Chanjanjawiri	0	9	0	0	0	0	0	216	1	0		0		Low		1			0
Chanjanjawiri	155	9	6	1	144	1	3720	216	1	Low		Low		Low		1			0
Chanjanjawiri	0	7	14	1	336	0	0	168	1	0		Low		Low		1			0
Chanjanjawiri	43	10	6	1	144	1	1032	240	1	Low		Low		Low		1			0
Chanjanjawiri	0	70	0	0	0	0	0	1680	1	0		0		Moderate		1			MH
Chanjanjawiri	92	0	3	1	72	1	2208	0	1	Low		Low		0		1			0
Chanjanjawiri	72	3	0	0	0	1	1728	72	1	Low		0		Low		1			0
Chanjanjawiri	0	51	24	1	576	0	0	1224	1	0		Low		Moderate		1			MH
Chanjanjawiri	0	5	38	1	912	0	0	120	1	0		Low		Low		1			0
Chanjanjawiri	0	24	5	1	120	0	0	576	1	0		Low		Low		1			0
Chanjanjawiri	0	3	0	0	0	0	0	72	1	0		0		Low		1			0
Chanjanjawiri	0	14	0	0	0	0	0	336	1	0		0		Low		1			0
Chanjanjawiri	0	22	6	1	144	0	0	528	1	0		Low		Low		1			0
Chanjanjawiri	853	25	0	0	0	1	20472	600	1	Moderate		0		Low		1			MH
Chanjanjawiri	0	128	16	1	384	0	0	3072	1	0		Low		Moderate		1			MH
Chanjanjawiri	91	5	0	0	0	1	2184	120	1	Low		0		Low		1			0
Chanjanjawiri	0	0	0	0	0	0	0	0	0	0		0		0		0			0
Chanjanjawiri	0	0	0	0	0	0	0	0	0	0		0		0		0			0
Chanjanjawiri	0	7	0	0	0	0	0	168	1	0		0		Low		1			0
Chanjanjawiri	4	0	0	0	0	1	96	0	1	Low		0		0		1			0
Chanjanjawiri	0	3	6	1	144	0	0	72	1	0		Low		Low		1			0
Chanjanjawiri	0	4	3	1	72	0	0	96	1	0		Low		Low		1			0
Chanjanjawiri	0	3	0	0	0	0	0	72	1	0		0		Low		1			0
Chanjanjawiri	73	12	0	0	0	1	1752	288	1	Low		0		Low		1			0
Chanjanjawiri	41	9	0	0	0	1	984	216	1	Low		0		Low		1			0
Chanjanjawiri	0	30	2	1	48	0	0	720	1	0		Low		Low		1			0
Chanjanjawiri	0	75	0	0	0	0	0	1800	1	0		0		Moderate		1			MH
Chanjanjawiri	24	0	0	0	0	1	576	0	1	Low		0		0		1			0
Chanjanjawiri	126	10	0	0	0	1	3024	240	1	Low		0		Low		1			0
Chanjanjawiri	0	10	2	1	48	0	0	240	1	0		Low		Low		1			0
Chanjanjawiri	694	98	24	1	576	1	16656	2352	1	Moderate		Low		Moderate		1			MH
Chanjanjawiri	0	57	5	1	120	0	0	1368	1	0		Low		Moderate		1			MH
Chanjanjawiri	0	6	5	1	120	0	0	144	1	0		Low		Low		1			0
Chanjanjawiri	62	77	0	0	0	1	1488	1848	1	Low		0		Moderate		1			MH
Chanjanjawiri	9	0	39	1	936	1	216	0	1	Low		Low		0		1			0
Chanjanjawiri	0	2	3	1	72	0	0	48	1	0		Low		Low		1			0
Chanjanjawiri	0	0	0	0	0	0	0	0	0	0		0		0		0			0
Chanjanjawiri	5	6	4	1	96	1	120	144	1	Low		Low		Low		1			0
Chanjanjawiri	0	6	0	0	0	0	0	144	1	0		0		Low		1			0
Chanjanjawiri	0	60	18	1	432	0	0	1440	1	0		Low		Moderate		1			MH
Chanjanjawiri	0	5	0	0	0	0	0	120	1	0		0		Low		1			0
Chanjanjawiri	89	11	0	0	0	1	2136	264	1	Low		0		Low		1			0
Chanjanjawiri	2	4	0	0	0	1	48	96	1	Low		0		Low		1			0
Chanjanjawiri	93	16	0	0	0	1	2232	384	1	Low		0		Low		1			0
Chanjanjawiri	128	34	26	1	624	1	3072	816	1	Low		Low		Low		1			0
Chanjanjawiri	0	0	3	1	72	0	0	0	1	0		Low		0		1			0
Chanjanjawiri	172	89	39	1	936	1	4128	2136	1	Low		Low		Moderate		1			MH
Chanjanjawiri	0	0	3	1	72	0	0	0	1	0		Low		0		1			0
Chanjanjawiri	48	7	0	0	0	1	1152	168	1	Low		0		Low		1			0
Chanjanjawiri	18	0	2	1	48	1	432	0	1	Low		Low		0		1			0
Chanjanjawiri	0	16	0	0	0	0	0	384	1	0		0		Low		1			0
Chanjanjawiri	63	18	0	0	0	1	1512	432	1	Low		0		Low		1			0
Chanjanjawiri	21	8	0	0	0	1	504	192	1	Low		0		Low		1			0
Chanjanjawiri	0	16	4	1	96	0	0	384	1	0		Low		Low		1			0
Chanjanjawiri	0	4	0	0	0	0	0	96	1	0		0		Low		1			0
Chanjanjawiri	0	7	0	0	0	0	0	168	1	0		0		Low		1			0
Chanjanjawiri	0	3	0	0	0	0	0	72	1	0		0		Low		1			0
Chanjanjawiri	41	31	0	0	0	1	984	744	1	Low		0		Low		1			0
Chanjanjawiri	19	24	0	0	0	1	456	576	1	Low		0		Low		1			0
Chanjanjawiri	250	19	0	0	0	1	6000	456	1	Moderate		0		Low		1			MH
Chanjanjawiri	0	25	40	1	960	0	0	600	1	0		Low		Low		1			0
Chanjanjawiri	431	0	17	1	408	1	10344	0	1	Moderate		Low		0		1			MH
Chanjanjawiri	0	3	2	1	48	0	0	72	1	0		Low		Low		1			0
Chanjanjawiri	169	124	63	1	1512	1	4056	2976	1	Low		Low		Moderate		1			MH
Chanjanjawiri	87	3	0	0	0	1	2088	72	1	Low		0		Low		1			0
Chanjanjawiri	0	4	0	0	0	0	0	96	1	0		0		Low		1			0
Chanjanjawiri	0	9	0	0	0	0	0	216	1	0		0		Low		1			0
Chanjanjawiri	214	18	10	1	240	1	5136	432	1	Moderate		Low		Low		1			MH
Chanjanjawiri	0	5	0	0	0	0	0	120	1	0		0		Low		1			0
Chanjanjawiri	500	15	5	1	120	1	12000	360	1	Moderate		Low		Low		1			MH
Chanjanjawiri	408	37	2	1	48	1	9792	888	1	Moderate		Low		Low		1			MH
Chanjanjawiri	0	0	0	0	0	0	0	0	0	0		0		0		0			0
Chanjanjawiri	0	2	0	0	0	0	0	48	1	0		0		Low		1			0
Chanjanjawiri	0	5	2	1	48	0	0	120	1	0		Low		Low		1			0
Chanjanjawiri	0	0	0	0	0	0	0	0	0	0		0		0		0			0
Chanjanjawiri	56	21	0	0	0	1	1344	504	1	Low		0		Low		1			0
Chanjanjawiri	18	52	0	0	0	1	432	1248	1	Low		0		Moderate		1			MH
Chanjanjawiri	0	0	0	0	0	0	0	0	0	0		0		0		0			0
Chanjanjawiri	0	24	0	0	0	0	0	576	1	0		0		Low		1			0
Chanjanjawiri	0	0	0	0	0	0	0	0	0	0		0		0		0			0
Chanjanjawiri	0	4	0	0	0	0	0	96	1	0		0		Low		1			0
Chanjanjawiri	0	0	0	0	0	0	0	0	0	0		0		0		0			0
Chanjanjawiri	49	5	0	0	0	1	1176	120	1	Low		0		Low		1			0
Chanjanjawiri	8	4	0	0	0	1	192	96	1	Low		0		Low		1			0
Chanjanjawiri	0	4	0	0	0	0	0	96	1	0		0		Low		1			0
Chanjanjawiri	0	0	0	0	0	0	0	0	0	0		0		0		0			0
Chanjanjawiri	0	0	0	0	0	0	0	0	0	0		0		0		0			0
Kangagani	0	5	0	0	0	0	0	120	1	0		0		Low		1			0
Kangagani	0	5	0	0	0	0	0	120	1	0		0		Low		1			0
Kangagani	0	31	0	0	0	0	0	744	1	0		0		Low		1			0
Kangagani	0	20	0	0	0	0	0	480	1	0		0		Low		1			0
Kangagani	0	0	0	0	0	0	0	0	0	0		0		0		0			0
Kangagani	36	28	0	0	0	1	864	672	1	Low		0		Low		1			0
Kangagani	467	29	0	0	0	1	11208	696	1	Moderate		0		Low		1			MH
Kangagani	192	49	18	1	432	1	4608	1176	1	Low		Low		Moderate		1			MH
Kangagani	0	13	0	0	0	0	0	312	1	0		0		Low		1			0
Kangagani	0	14	0	0	0	0	0	336	1	0		0		Low		1			0
Kangagani	0	5	0	0	0	0	0	120	1	0		0		Low		1			0
Kangagani	188	63	0	0	0	1	4512	1512	1	Low		0		Moderate		1			MH
Kangagani	0	3	0	0	0	0	0	72	1	0		0		Low		1			0
Kangagani	217	15	2	1	48	1	5208	360	1	Moderate		Low		Low		1			MH
Kangagani	0	7	0	0	0	0	0	168	1	0		0		Low		1			0
Kangagani	0	23	0	0	0	0	0	552	1	0		0		Low		1			0
Kangagani	0	8	0	0	0	0	0	192	1	0		0		Low		1			0
Kangagani	0	20	0	0	0	0	0	480	1	0		0		Low		1			0
Kangagani	179	8	0	0	0	1	4296	192	1	Low		0		Low		1			0
Kangagani	0	2	0	0	0	0	0	48	1	0		0		Low		1			0
Kangagani	259	66	48	1	1152	1	6216	1584	1	Moderate		Low		Moderate		1			MH
Kangagani	75	12	0	0	0	1	1800	288	1	Low		0		Low		1			0
Kangagani	143	249	48	1	1152	1	3432	5976	1	Low		Low		Moderate		1			MH
Kangagani	0	62	0	0	0	0	0	1488	1	0		0		Moderate		1			MH
Kangagani	28	8	0	0	0	1	672	192	1	Low		0		Low		1			0
Kangagani	0	52	10	1	240	0	0	1248	1	0		Low		Moderate		1			MH
Kangagani	8	6	0	0	0	1	192	144	1	Low		0		Low		1			0
Kangagani	163	115	5	1	120	1	3912	2760	1	Low		Low		Moderate		1			MH
Kangagani	65	0	0	0	0	1	1560	0	1	Low		0		0		1			0
Kangagani	47	2	0	0	0	1	1128	48	1	Low		0		Low		1			0
Kangagani	279	4	0	0	0	1	6696	96	1	Moderate		0		Low		1			MH
Kangagani	0	8	0	0	0	0	0	192	1	0		0		Low		1			0
Kangagani	225	6	14	1	336	1	5400	144	1	Moderate		Low		Low		1			MH
Kangagani	767	3	0	0	0	1	18408	72	1	Moderate		0		Low		1			MH
Kangagani	51	3	0	0	0	1	1224	72	1	Low		0		Low		1			0
Kangagani	0	19	4	1	96	0	0	456	1	0		Low		Low		1			0
Kangagani	22	8	2	1	48	1	528	192	1	Low		Low		Low		1			0
Kangagani	257	71	33	1	792	1	6168	1704	1	Moderate		Low		Moderate		1			MH
Kangagani	0	4	0	0	0	0	0	96	1	0		0		Low		1			0
Kangagani	5	6	0	0	0	1	120	144	1	Low		0		Low		1			0
Kangagani	73	22	39	1	936	1	1752	528	1	Low		Low		Low		1			0
Kangagani	249	139	0	0	0	1	5976	3336	1	Moderate		0		Moderate		1			MH
Kangagani	12	18	0	0	0	1	288	432	1	Low		0		Low		1			0
Kangagani	0	19	3	1	72	0	0	456	1	0		Low		Low		1			0
Kangagani	297	140	34	1	816	1	7128	3360	1	Moderate		Low		Moderate		1			MH
Kangagani	0	38	0	0	0	0	0	912	1	0		0		Low		1			0
Kangagani	0	7	0	0	0	0	0	168	1	0		0		Low		1			0
Kangagani	750	8	0	0	0	1	18000	192	1	Moderate		0		Low		1			MH
Kangagani	0	2	0	0	0	0	0	48	1	0		0		Low		0			0
Kangagani	150	21	13	1	312	1	3600	504	1	Low		Low		Low		1			0
Kangagani	0	72	0	0	0	0	0	1728	1	0		0		Moderate		1			MH
Kangagani	0	0	0	0	0	0	0	0	0	0		0		0		0			0
Kangagani	14	7	0	0	0	1	336	168	1	Low		0		Low		1			0
Kangagani	0	117	9	1	216	0	0	2808	1	0		Low		Moderate		1			MH
Kangagani	67	5	4	1	96	1	1608	120	1	Low		Low		Low		1			0
Kangagani	385	16	0	0	0	1	9240	384	1	Moderate		0		Low		1			MH
Kangagani	39	21	0	0	0	1	936	504	1	Low		0		Low		1			0
Kangagani	70	27	6	1	144	1	1680	648	1	Low		Low		Low		1			0
Kangagani	0	1	0	0	0	0	0	24	1	0		0		Low		1			0
Kangagani	0	42	18	1	432	0	0	1008	1	0		Low		Moderate		1			MH
Kangagani	0	2	0	0	0	0	0	48	1	0		0		Low		1			0
Kangagani	8	3	0	0	0	1	192	72	1	Low		0		Low		1			0
Kangagani	12	4	0	0	0	1	288	96	1	Low		0		Low		1			0
Kangagani	0	0	0	0	0	0	0	0	0	0		0		0		0			0
Kangagani	0	0	2	1	48	0	0	0	1	0		Low		0		1			0
Kangagani	151	39	0	0	0	1	3624	936	1	Low		0		Low		1			0
Kangagani	0	98	23	1	552	0	0	2352	1	0		Low		Moderate		1			MH
Kangagani	0	9	0	0	0	0	0	216	1	0		0		Low		1			0
Kangagani	222	29	0	0	0	1	5328	696	1	Moderate		0		Low		1			MH
Kangagani	119	32	8	1	192	1	2856	768	1	Low		Low		Low		1			0
Kangagani	200	6	0	0	0	1	4800	144	1	Low		0		Low		1			0
Kangagani	320	62	41	1	984	1	7680	1488	1	Moderate		Low		Moderate		1			MH
Kangagani	0	3	0	0	0	0	0	72	1	0		0		Low		1			0
Kangagani	6	0	0	0	0	1	144	0	1	Low		0		0		1			0
Kangagani	3	10	0	0	0	1	72	240	1	Low		0		Low		1			0
Kangagani	0	0	0	0	0	0	0	0	0	0		0		0		0			0
Kangagani	0	27	0	0	0	0	0	648	1	0		0		Low		1			0
Kangagani	782	224	39	1	936	1	18768	5376	1	Moderate		Low		Moderate		1			MH
Kangagani	45	9	0	0	0	1	1080	216	1	Low		0		Low		1			0
Kangagani	5	26	0	0	0	1	120	624	1	Low		0		Low		1			0
Kangagani	0	5	0	0	0	0	0	120	1	0		0		Low		1			0
Kangagani	0	4	0	0	0	0	0	96	1	0		0		Low		1			0
Kangagani	0	10	0	0	0	0	0	240	1	0		0		Low		1			0
Kangagani	4	48	0	0	0	1	96	1152	1	Low		0		Moderate		1			MH
Kangagani	0	41	0	0	0	0	0	984	1	0		0		Low		1			0
Kangagani	475	7	0	0	0	1	11400	168	1	Moderate		0		Low		1			MH
Kangagani	209	3	9	1	216	1	5016	72	1	Moderate		Low		Low		1			MH
Kangagani	44	17	0	0	0	1	1056	408	1	Low		0		Low		1			0
Kangagani	0	14	0	0	0	0	0	336	1	0		0		Low		1			0
Kangagani	0	14	0	0	0	0	0	336	1	0		0		Low		1			0
Kangagani	0	12	0	0	0	0	0	288	1	0		0		Low		1			0
Kangagani	0	10	0	0	0	0	0	240	1	0		0		Low		1			0
Kangagani	0	38	3	1	72	0	0	912	1	0		Low		Low		1			0
Kangagani	0	23	0	0	0	0	0	552	1	0		0		Low		1			0
Kangagani	190	42	0	0	0	1	4560	1008	1	Low		0		Moderate		1			MH
Kangagani	0	4	0	0	0	0	0	96	1	0		0		Low		1			0
Kangagani	98	52	0	0	0	1	2352	1248	1	Low		0		Moderate		1			MH
Kangagani	0	1	0	0	0	0	0	24	1	0		0		Low		1			0
Kangagani	3	4	0	0	0	1	72	96	1	Low		0		Low		1			0
Kangagani	0	8	14	1	336	0	0	192	1	0		Low		Low		1			0
Kinowe	172	8	3	1	72	1	4128	192	1	Low		Low		Low		1			0
Kinowe	362	50	5	1	120	1	8688	1200	1	Moderate		Low		Moderate		1			MH
Kinowe	136	2	0	0	0	1	3264	48	1	Low		0		Low		1			0
Kinowe	221	13	22	1	528	1	5304	312	1	Moderate		Low		Low		1			MH
Kinowe	0	0	0	0	0	0	0	0	0	0		0		0		0			0
Kinowe	659	39	12	1	288	1	15816	936	1	Moderate		Low		Low		1			MH
Kinowe	19	6	7	1	168	1	456	144	1	Low		Low		Low		1			0
Kinowe	234	25	0	0	0	1	5616	600	1	Moderate		0		Low		1			MH
Kinowe	51	9	49	1	1176	1	1224	216	1	Low		Low		Low		1			0
Kinowe	90	12	3	1	72	1	2160	288	1	Low		Low		Low		1			0
Kinowe	0	0	0	0	0	0	0	0	0	0		0		0		0			0
Kinowe	375	55	5	1	120	1	9000	1320	1	Moderate		Low		Moderate		1			MH
Kinowe	205	67	61	1	1464	1	4920	1608	1	Low		Low		Moderate		1			MH
Kinowe	169	54	42	1	1008	1	4056	1296	1	Low		Low		Moderate		1			MH
Kinowe	371	55	37	1	888	1	8904	1320	1	Moderate		Low		Moderate		1			MH
Kinowe	67	26	19	1	456	1	1608	624	1	Low		Low		Low		1			0
Kinowe	32	5	0	0	0	1	768	120	1	Low		0		Low		1			0
Kinowe	85	22	3	1	72	1	2040	528	1	Low		Low		Low		1			0
Kinowe	14	11	7	1	168	1	336	264	1	Low		Low		Low		1			0
Kinowe	0	10	5	1	120	0	0	240	1	0		Low		Low		1			0
Kinowe	42	24	16	1	384	1	1008	576	1	Low		Low		Low		1			0
Kinowe	189	8	3	1	72	1	4536	192	1	Low		Low		Low		1			0
Kinowe	190	3	0	0	0	1	4560	72	1	Low		0		Low		1			0
Kinowe	239	77	22	1	528	1	5736	1848	1	Moderate		Low		Moderate		1			MH
Kinowe	805	36	70	1	1680	1	19320	864	1	Moderate		Low		Low		1			MH
Kinowe	150	0	0	0	0	1	3600	0	1	Low		0		0		1			0
Kinowe	198	76	21	1	504	1	4752	1824	1	Low		Low		Moderate		1			MH
Kinowe	12	18	5	1	120	1	288	432	1	Low		Low		Low		1			0
Kinowe	24	6	4	1	96	1	576	144	1	Low		Low		Low		1			0
Kinowe	4	1	5	1	120	1	96	24	1	Low		Low		Low		1			0
Kinowe	460	221	62	1	1488	1	11040	5304	1	Moderate		Low		Moderate		1			MH
Kinowe	0	18	0	0	0	0	0	432	1	0		0		Low		1			0
Kinowe	0	27	136	1	3264	0	0	648	1	0		Moderate		Low		1			MH
Kinowe	997	10	6	1	144	1	23928	240	1	Moderate		Low		Low		1			MH
Kinowe	266	46	0	0	0	1	6384	1104	1	Moderate		0		Moderate		1			MH
Kinowe	0	33	8	1	192	0	0	792	1	0		Low		Low		1			0
Kinowe	350	73	49	1	1176	1	8400	1752	1	Moderate		Low		Moderate		1			MH
Kinowe	0	27	0	0	0	0	0	648	1	0		0		Low		1			0
Kinowe	11	10	12	1	288	1	264	240	1	Low		Low		Low		1			0
Kinowe	0	52	0	0	0	0	0	1248	1	0		0		Moderate		1			MH
Kinowe	197	40	18	1	432	1	4728	960	1	Low		Low		Low		1			0
Kinowe	0	9	20	1	480	0	0	216	1	0		Low		Low		1			0
Kinowe	4	0	0	0	0	1	96	0	1	Low		0		0		1			0
Kinowe	15	0	9	1	216	1	360	0	1	Low		Low		0		1			0
Kinowe	44	8	0	0	0	1	1056	192	1	Low		0		Low		1			0
Kinowe	0	18	28	1	672	0	0	432	1	0		Low		Low		1			0
Kinowe	0	89	297	1	7128	0	0	2136	1	0		High		Moderate		1			MH
Kinowe	0	49	37	1	888	0	0	1176	1	0		Low		Moderate		1			MH
Kinowe	0	17	38	1	912	0	0	408	1	0		Low		Low		1			0
Kinowe	6	0	0	0	0	1	144	0	1	Low		0		0		1			0
Kinowe	12	0	0	0	0	1	288	0	1	Low		0		0		1			0
Kinowe	685	80	113	1	2712	1	16440	1920	1	Moderate		Moderate		Moderate		1			MH
Kinowe	0	9	15	1	360	0	0	216	1	0		Low		Low		1			0
Kinowe	0	12	9	1	216	0	0	288	1	0		Low		Low		1			0
Kinowe	0	66	23	1	552	0	0	1584	1	0		Low		Moderate		1			MH
Kinowe	349	65	43	1	1032	1	8376	1560	1	Moderate		Low		Moderate		1			MH
Kinowe
Kinowe	6	3	12	1	288	1	144	72	1	Low		Low		Low		1			0
Kinowe	8	13	41	1	984	1	192	312	1	Low		Low		Low		1			0
Kinowe	174	17	13	1	312	1	4176	408	1	Low		Low		Low		1			0
Kinowe	0	0	25	1	600	0	0	0	1	0		Low		0		1			0
Kinowe	978	15	8	1	192	1	23472	360	1	Moderate		Low		Low		1			MH
Kinowe	0	37	0	0	0	0	0	888	1	0		0		Low		1			0
Kinowe	1584	55	18	1	432	1	38016	1320	1	Moderate		Low		Moderate		1			MH
Kinowe	94	24	0	0	0	1	2256	576	1	Low		0		Low		1			0
Kinowe	0	3	6	1	144	0	0	72	1	0		Low		Low		1			0
Kinowe	0	77	29	1	696	0	0	1848	1	0		Low		Moderate		1			MH
Kinowe	0	12	25	1	600	0	0	288	1	0		Low		Low		1			0
Kinowe	0	0	0	0	0	0	0	0	0	0		0		0		0			0
Kinowe	467	60	10	1	240	1	11208	1440	1	Moderate		Low		Moderate		1			MH
Kinowe	92	17	44	1	1056	1	2208	408	1	Low		Low		Low		1			0
Kinowe	0	11	0	0	0	0	0	264	1	0		0		Low		1			0
Kinowe	271	4	0	0	0	1	6504	96	1	Moderate		0		Low		1			MH
Kinowe	0	6	32	1	768	0	0	144	1	0		Low		Low		1			0
Kinowe	282	110	37	1	888	1	6768	2640	1	Moderate		Low		Moderate		1			MH
Kinowe	325	117	62	1	1488	1	7800	2808	1	Moderate		Low		Moderate		1			MH
Kinowe	192	88	34	1	816	1	4608	2112	1	Low		Low		Moderate		1			MH
Kinowe	0	0	5	1	120	0	0	0	1	0		Low		0		1			0
Kinowe	68	19	10	1	240	1	1632	456	1	Low		Low		Low		1			0
Kinowe	0	11	2	1	48	0	0	264	1	0		Low		Low		1			0
Kinowe	189	9	0	0	0	1	4536	216	1	Low		0		Low		1			0
Kinowe	169	48	19	1	456	1	4056	1152	1	Low		Low		Moderate		1			MH
Kinowe	0	98	0	0	0	0	0	2352	1	0		0		Moderate		1			MH
Kinowe	0	38	20	1	480	0	0	912	1	0		Low		Low		1			0
Kinowe	0	28	35	1	840	0	0	672	1	0		Low		Low		1			0
Kinowe	9	0	15	1	360	1	216	0	1	Low		Low		0		1			0
Kinowe	250	44	14	1	336	1	6000	1056	1	Moderate		Low		Moderate		1			MH
Kinowe	5	7	0	0	0	1	120	168	1	Low		0		Low		1			0
Kinowe	1246	9	0	0	0	1	29904	216	1	Moderate		0		Low		1			MH
Kinowe
Kinowe	120	96	62	1	1488	1	2880	2304	1	Low		Low		Moderate		1			MH
Kinowe	594	22	0	0	0	1	14256	528	1	Moderate		0		Low		1			MH
Kinowe	48	8	0	0	0	1	1152	192	1	Low		0		Low		1			0
Kinowe	25	20	15	1	360	1	600	480	1	Low		Low		Low		1			0
Kinowe	129	28	31	1	744	1	3096	672	1	Low		Low		Low		1			0
Kinowe	0	0	0	0	0	0	0	0	0	0		0		0		0			0
Kinowe	0	7	37	1	888	0	0	168	1	0		Low		Low		1			0
Kinowe	0	124	78	1	1872	0	0	2976	1	0		Low		Moderate		1			MH
Kinowe	0	0	10	1	240	0	0	0	1	0		Low		0		1			0
Kinowe	0	13	0	0	0	0	0	312	1	0		0		Low		0			0
Kinowe	266	73	0	0	0	1	6384	1752	1	Moderate		0		Moderate		1			MH
Kiuyu Minungwini	155	73	44	1	1056	1	3720	1752	1	Low		Low		Moderate		1			MH
Kiuyu Minungwini	0	4	3	1	72	0	0	96	1	0		Low		Low		1			0
Kiuyu Minungwini	0	3	0	0	0	0	0	72	1	0		0		Low		1			0
Kiuyu Minungwini	0	6	0	0	0	0	0	144	1	0		0		Low		1			0
Kiuyu Minungwini	148	67	30	1	720	1	3552	1608	1	Low		Low		Moderate		1			MH
Kiuyu Minungwini	0	43	58	1	1392	0	0	1032	1	0		Low		Moderate		1			MH
Kiuyu Minungwini	53	22	0	0	0	1	1272	528	1	Low		0		Low		1			0
Kiuyu Minungwini	32	185	98	1	2352	1	768	4440	1	Low		Moderate		Moderate		1			MH
Kiuyu Minungwini	41	62	0	0	0	1	984	1488	1	Low		0		Moderate		1			MH
Kiuyu Minungwini	0	21	3	1	72	0	0	504	1	0		Low		Low		1			0
Kiuyu Minungwini	0	4	0	0	0	0	0	96	1	0		0		Low		1			0
Kiuyu Minungwini	0	14	4	1	96	0	0	336	1	0		Low		Low		1			0
Kiuyu Minungwini	266	0	9	1	216	1	6384	0	1	Moderate		Low		0		1			MH
Kiuyu Minungwini	789	32	52	1	1248	1	18936	768	1	Moderate		Low		Low		1			MH
Kiuyu Minungwini	0	17	22	1	528	0	0	408	1	0		Low		Low		1			0
Kiuyu Minungwini	624	122	0	0	0	1	14976	2928	1	Moderate		0		Moderate		1			MH
Kiuyu Minungwini	0	0	0	0	0	0	0	0	0	0		0		0		1			0
Kiuyu Minungwini	214	314	0	0	0	1	5136	7536	1	Moderate		0		Moderate		1			MH
Kiuyu Minungwini	0	12	0	0	0	0	0	288	1	0		0		Low		1			0
Kiuyu Minungwini	33	0	0	0	0	1	792	0	1	Low		0		0		1			0
Kiuyu Minungwini	0	0	0	0	0	0	0	0	0	0		0		0		0			0
Kiuyu Minungwini	0	34	9	1	216	0	0	816	1	0		Low		Low		1			0
Kiuyu Minungwini	22	0	2	1	48	1	528	0	1	Low		Low		0		1			0
Kiuyu Minungwini	66	132	2	1	48	1	1584	3168	1	Low		Low		Moderate		1			MH
Kiuyu Minungwini	8	5	0	0	0	1	192	120	1	Low		0		Low		1			0
Kiuyu Minungwini	77	82	1	1	24	1	1848	1968	1	Low		Low		Moderate		1			MH
Kiuyu Minungwini	7	36	0	0	0	1	168	864	1	Low		0		Low		1			0
Kiuyu Minungwini	450	150	0	0	0	1	10800	3600	1	Moderate		0		Moderate		1			MH
Kiuyu Minungwini	0	19	6	1	144	0	0	456	1	0		Low		Low		1			0
Kiuyu Minungwini	0	73	6	1	144	0	0	1752	1	0		Low		Moderate		1			MH
Kiuyu Minungwini	124	26	0	0	0	1	2976	624	1	Low		0		Low		1			0
Kiuyu Minungwini	0	0	0	0	0	0	0	0	0	0		0		0		0			0
Kiuyu Minungwini	761	401	6	1	144	1	18264	9624	1	Moderate		Low		Moderate		1			MH
Kiuyu Minungwini	3	19	16	1	384	1	72	456	1	Low		Low		Low		1			0
Kiuyu Minungwini	295	24	2	1	48	1	7080	576	1	Moderate		Low		Low		1			MH
Kiuyu Minungwini	365	140	34	1	816	1	8760	3360	1	Moderate		Low		Moderate		1			MH
Kiuyu Minungwini	0	45	2	1	48	0	0	1080	1	0		Low		Moderate		1			MH
Kiuyu Minungwini	71	8	0	0	0	1	1704	192	1	Low		0		Low		1			0
Kiuyu Minungwini	0	0	5	1	120	0	0	0	1	0		Low		0		1			0
Kiuyu Minungwini	220	87	20	1	480	1	5280	2088	1	Moderate		Low		Moderate		1			MH
Kiuyu Minungwini	0	67	7	1	168	0	0	1608	1	0		Low		Moderate		1			MH
Kiuyu Minungwini	0	33	0	0	0	0	0	792	1	0		0		Low		1			0
Kiuyu Minungwini	0	16	27	1	648	0	0	384	1	0		Low		Low		1			0
Kiuyu Minungwini	0	23	37	1	888	0	0	552	1	0		Low		Low		1			0
Kiuyu Minungwini	800	125	40	1	960	1	19200	3000	1	Moderate		Low		Moderate		1			MH
Kiuyu Minungwini	19	36	78	1	1872	1	456	864	1	Low		Low		Low		1			0
Kiuyu Minungwini	0	6	4	1	96	0	0	144	1	0		Low		Low		1			0
Kiuyu Minungwini	51	44	3	1	72	1	1224	1056	1	Low		Low		Moderate		1			MH
Kiuyu Minungwini	0	4	0	0	0	0	0	96	1	0		0		Low		1			0
Kiuyu Minungwini	11	52	18	1	432	1	264	1248	1	Low		Low		Moderate		1			MH
Kiuyu Minungwini	5	5	18	1	432	1	120	120	1	Low		Low		Low		1			0
Kiuyu Minungwini	0	0	3	1	72	0	0	0	1	0		Low		0		1			0
Kiuyu Minungwini	48	6	0	0	0	1	1152	144	1	Low		0		Low		1			0
Kiuyu Minungwini	0	3	2	1	48	0	0	72	1	0		Low		Low		1			0
Kiuyu Minungwini	0	9	46	1	1104	0	0	216	1	0		Low		Low		1			0
Kiuyu Minungwini	0	34	6	1	144	0	0	816	1	0		Low		Low		1			0
Kiuyu Minungwini	0	0	4	1	96	0	0	0	1	0		Low		0		1			0
Kiuyu Minungwini	0	25	0	0	0	0	0	600	1	0		0		Low		0			0
Kiuyu Minungwini	220	120	0	0	0	1	5280	2880	1	Moderate		0		Moderate		1			MH
Kiuyu Minungwini	9	8	28	1	672	1	216	192	1	Low		Low		Low		1			0
Kiuyu Minungwini	0	6	0	0	0	0	0	144	1	0		0		Low		1			0
Kiuyu Minungwini	125	94	0	0	0	1	3000	2256	1	Low		0		Moderate		1			MH
Kiuyu Minungwini	15	8	7	1	168	1	360	192	1	Low		Low		Low		1			0
Kiuyu Minungwini	0	13	66	1	1584	0	0	312	1	0		Low		Low		1			0
Kiuyu Minungwini	19	10	0	0	0	1	456	240	1	Low		0		Low		1			0
Kiuyu Minungwini	564	93	0	0	0	1	13536	2232	1	Moderate		0		Moderate		1			MH
Kiuyu Minungwini	0	2	0	0	0	0	0	48	1	0		0		Low		1			0
Kiuyu Minungwini	100	4	2	1	48	1	2400	96	1	Low		Low		Low		1			0
Kiuyu Minungwini	85	5	0	0	0	1	2040	120	1	Low		0		Low		1			0
Kiuyu Minungwini	0	12	0	0	0	0	0	288	1	0		0		Low		1			0
Kiuyu Minungwini	150	81	0	0	0	1	3600	1944	1	Low		0		Moderate		1			MH
Kiuyu Minungwini	342	15	0	0	0	1	8208	360	1	Moderate		0		Low		1			MH
Kiuyu Minungwini	283	38	0	0	0	1	6792	912	1	Moderate		0		Low		1			MH
Kiuyu Minungwini	77	0	0	0	0	1	1848	0	1	Low		0		0		1			0
Kiuyu Minungwini	13	24	17	1	408	1	312	576	1	Low		Low		Low		1			0
Kiuyu Minungwini	0	0	0	0	0	0	0	0	0	0		0		0		0			0
Kiuyu Minungwini	7	7	0	0	0	1	168	168	1	Low		0		Low		1			0
Kiuyu Minungwini	149	55	7	1	168	1	3576	1320	1	Low		Low		Moderate		1			MH
Kiuyu Minungwini	0	8	0	0	0	0	0	192	1	0		0		Low		1			0
Kiuyu Minungwini	21	51	26	1	624	1	504	1224	1	Low		Low		Moderate		1			MH
Kiuyu Minungwini	0	26	62	1	1488	0	0	624	1	0		Low		Low		1			0
Kiuyu Minungwini	229	41	35	1	840	1	5496	984	1	Moderate		Low		Low		1			MH
Kiuyu Minungwini	0	32	4	1	96	0	0	768	1	0		Low		Low		1			0
Kiuyu Minungwini	806	15	9	1	216	1	19344	360	1	Moderate		Low		Low		1			MH
Kiuyu Minungwini	0	4	8	1	192	0	0	96	1	0		Low		Low		1			0
Kiuyu Minungwini	6	0	2	1	48	1	144	0	1	Low		Low		0		1			0
Kiuyu Minungwini	0	76	9	1	216	0	0	1824	1	0		Low		Moderate		1			MH
Kiuyu Minungwini	0	16	2	1	48	0	0	384	1	0		Low		Low		1			0
Kiuyu Minungwini	72	69	15	1	360	1	1728	1656	1	Low		Low		Moderate		1			MH
Kiuyu Minungwini	92	45	16	1	384	1	2208	1080	1	Low		Low		Moderate		1			MH
Kiuyu Minungwini	39	41	0	0	0	1	936	984	1	Low		0		Low		1			0
Kiuyu Minungwini	0	15	0	0	0	0	0	360	1	0		0		Low		1			0
Kiuyu Minungwini	0	4	0	0	0	0	0	96	1	0		0		Low		1			0
Kiuyu Minungwini	62	139	15	1	360	1	1488	3336	1	Low		Low		Moderate		1			MH
Kiuyu Minungwini	0	3	2	1	48	0	0	72	1	0		Low		Low		1			0
Kiuyu Minungwini	0	0	0	0	0	0	0	0	0	0		0		0		0			0
Kiuyu Minungwini	0	3	3	1	72	0	0	72	1	0		Low		Low		1			0
Kiuyu Minungwini	0	0	0	0	0	0	0	0	0	0		0		0		0			0
Kiuyu Minungwini	0	19	16	1	384	0	0	456	1	0		Low		Low		1			0
Kiuyu Minungwini	0	25	8	1	192	0	0	600	1	0		Low		Low		1			0
Kizimbani	44	13	0	0	0	1	1056	312	1	Low		0		Low		1			0
Kizimbani	0	0	0	0	0	0	0	0	0	0		0		0		0			0
Kizimbani	42	3	0	0	0	1	1008	72	1	Low		0		Low		1			0
Kizimbani	0	0	0	0	0	0	0	0	0	0		0		0		0			0
Kizimbani	0	0	0	0	0	0	0	0	0	0		0		0		0			0
Kizimbani	472	10	8	1	192	1	11328	240	1	Moderate		Low		Low		1			MH
Kizimbani	0	0	0	0	0	0	0	0	0	0		0		0		0			0
Kizimbani	130	94	0	0	0	1	3120	2256	1	Low		0		Moderate		1			MH
Kizimbani	0	13	8	1	192	0	0	312	1	0		Low		Low		1			0
Kizimbani	71	39	28	1	672	1	1704	936	1	Low		Low		Low		1			0
Kizimbani	0	0	0	0	0	0	0	0	0	0		0		0		0			0
Kizimbani	0	2	0	0	0	0	0	48	1	0		0		Low		1			0
Kizimbani	118	17	0	0	0	1	2832	408	1	Low		0		Low		1			0
Kizimbani	0	2	0	0	0	0	0	48	1	0		0		Low		1			0
Kizimbani	0	3	0	0	0	0	0	72	1	0		0		Low		1			0
Kizimbani	0	2	0	0	0	0	0	48	1	0		0		Low		1			0
Kizimbani	70	48	13	1	312	1	1680	1152	1	Low		Low		Moderate		1			MH
Kizimbani	446	87	0	0	0	1	10704	2088	1	Moderate		0		Moderate		1			MH
Kizimbani	0	9	0	0	0	0	0	216	1	0		0		Low		0			0
Kizimbani	51	6	0	0	0	1	1224	144	1	Low		0		Low		1			0
Kizimbani	22	10	0	0	0	1	528	240	1	Low		0		Low		1			0
Kizimbani	0	5	0	0	0	0	0	120	1	0		0		Low		1			0
Kizimbani	17	0	0	0	0	1	408	0	1	Low		0		0		1			0
Kizimbani	0	34	0	0	0	0	0	816	1	0		0		Low		1			0
Kizimbani	218	20	2	1	48	1	5232	480	1	Moderate		Low		Low		1			MH
Kizimbani	0	9	54	1	1296	0	0	216	1	0		Low		Low		1			0
Kizimbani	0	28	6	1	144	0	0	672	1	0		Low		Low		1			0
Kizimbani	0	0	0	0	0	0	0	0	0	0		0		0		0			0
Kizimbani	192	69	14	1	336	1	4608	1656	1	Low		Low		Moderate		1			MH
Kizimbani	0	3	0	0	0	0	0	72	1	0		0		Low		1			0
Kizimbani	8	0	2	1	48	1	192	0	1	Low		Low		0		1			0
Kizimbani	3	11	0	0	0	1	72	264	1	Low		0		Low		1			0
Kizimbani	25	3	0	0	0	1	600	72	1	Low		0		Low		1			0
Kizimbani	0	5	0	0	0	0	0	120	1	0		0		Low		1			0
Kizimbani	0	0	0	0	0	0	0	0	0	0		0		0		0			0
Kizimbani	148	75	35	1	840	1	3552	1800	1	Low		Low		Moderate		1			MH
Kizimbani	62	39	22	1	528	1	1488	936	1	Low		Low		Low		1			0
Kizimbani	0	8	19	1	456	0	0	192	1	0		Low		Low		1			0
Kizimbani	11	8	0	0	0	1	264	192	1	Low		0		Low		1			0
Kizimbani	88	0	0	0	0	1	2112	0	1	Low		0		0		1			0
Kizimbani	240	90	35	1	840	1	5760	2160	1	Moderate		Low		Moderate		1			MH
Kizimbani	0	0	2	1	48	0	0	0	1	0		Low		0		1			0
Kizimbani	0	12	0	0	0	0	0	288	1	0		0		Low		0			0
Kizimbani	185	58	0	0	0	1	4440	1392	1	Low		0		Moderate		1			MH
Kizimbani	40	8	0	0	0	1	960	192	1	Low		0		Low		1			0
Kizimbani	0	0	0	0	0	0	0	0	0	0		0		0		0			0
Kizimbani	0	0	0	0	0	0	0	0	0	0		0		0		0			0
Kizimbani	0	0	5	1	120	0	0	0	1	0		Low		0		1			0
Kizimbani	0	49	17	1	408	0	0	1176	1	0		Low		Moderate		1			MH
Kizimbani	0	2	2	1	48	0	0	48	1	0		Low		Low		1			0
Kizimbani	0	4	0	0	0	0	0	96	1	0		0		Low		1			0
Kizimbani	186	0	0	0	0	1	4464	0	1	Low		0		0		1			0
Kizimbani	0	13	6	1	144	0	0	312	1	0		Low		Low		1			0
Kizimbani	0	5	0	0	0	0	0	120	1	0		0		Low		1			0
Kizimbani	22	0	0	0	0	1	528	0	1	Low		0		0		1			0
Kizimbani	0	85	56	1	1344	0	0	2040	1	0		Low		Moderate		1			MH
Kizimbani	59	3	0	0	0	1	1416	72	1	Low		0		Low		1			0
Kizimbani	118	5	0	0	0	1	2832	120	1	Low		0		Low		1			0
Kizimbani	345	166	0	0	0	1	8280	3984	1	Moderate		0		Moderate		1			MH
Kizimbani	0	0	0	0	0	0	0	0	0	0		0		0		0			0
Kizimbani	0	55	0	0	0	0	0	1320	1	0		0		Moderate		1			MH
Kizimbani	132	13	3	1	72	1	3168	312	1	Low		Low		Low		1			0
Kizimbani	46	0	4	1	96	1	1104	0	1	Low		Low		0		1			0
Kizimbani	0	9	0	0	0	0	0	216	1	0		0		Low		1			0
Kizimbani	0	8	0	0	0	0	0	192	1	0		0		Low		1			0
Kizimbani	0	28	8	1	192	0	0	672	1	0		Low		Low		1			0
Kizimbani	237	78	13	1	312	1	5688	1872	1	Moderate		Low		Moderate		1			MH
Kizimbani	10	1	0	0	0	1	240	24	1	Low		0		Low		1			0
Kizimbani	520	8	0	0	0	1	12480	192	1	Moderate		0		Low		1			MH
Kizimbani	0	0	0	0	0	0	0	0	0	0		0		0		0			0
Kizimbani	0	0	0	0	0	0	0	0	0	0		0		0		0			0
Kizimbani	0	13	5	1	120	0	0	312	1	0		Low		Low		1			0
Kizimbani	0	0	26	1	624	0	0	0	1	0		Low		0		1			0
Kizimbani	83	31	22	1	528	1	1992	744	1	Low		Low		Low		1			0
Kizimbani	0	2	0	0	0	0	0	48	1	0		0		Low		1			0
Kizimbani	3000	20	0	0	0	1	72000	480	1	High		0		Low		1			MH
Kizimbani	235	18	0	0	0	1	5640	432	1	Moderate		0		Low		1			MH
Kizimbani	0	0	0	0	0	0	0	0	0	0		0		0		0			0
Kizimbani	72	0	0	0	0	1	1728	0	1	Low		0		0		1			0
Kizimbani	0	0	0	0	0	0	0	0	0	0		0		0		0			0
Kizimbani	28	2	0	0	0	1	672	48	1	Low		0		Low		1			0
Kizimbani	0	5	11	1	264	0	0	120	1	0		Low		Low		1			0
Kizimbani	8	17	0	0	0	1	192	408	1	Low		0		Low		1			0
Kizimbani	0	12	5	1	120	0	0	288	1	0		Low		Low		1			0
Kizimbani	0	6	0	0	0	0	0	144	1	0		0		Low		1			0
Kizimbani	0	3	0	0	0	0	0	72	1	0		0		Low		1			0
Kizimbani	0	7	10	1	240	0	0	168	1	0		Low		Low		1			0
Kizimbani	0	0	0	0	0	0	0	0	0	0		0		0		0			0
Kizimbani	835	3	0	0	0	1	20040	72	1	Moderate		0		Low		1			MH
Kizimbani	0	0	0	0	0	0	0	0	0	0		0		0		0			0
Kizimbani	1	4	0	0	0	1	24	96	1	Low		0		Low		1			0
Kizimbani	19	132	0	0	0	1	456	3168	1	Low		0		Moderate		1			MH
Kizimbani	344	8	0	0	0	1	8256	192	1	Moderate		0		Low		1			MH
Kizimbani	0	0	0	0	0	0	0	0	0	0		0		0		0			0
Kizimbani	0	0	0	0	0	0	0	0	0	0		0		0		0			0
Kizimbani	23	6	0	0	0	1	552	144	1	Low		0		Low		1			0
Kizimbani	20	0	0	0	0	1	480	0	1	Low		0		0		1			0
Kizimbani	6	0	0	0	0	1	144	0	1	Low		0		0		1			0
Kizimbani	0	23	0	0	0	0	0	552	1	0		0		Low		1			0
Kizimbani	0	3	0	0	0	0	0	72	1	0		0		Low		1			0
Konde A	0	3	0	0	0	0	0	72	1	0		0		Low		1			0
Konde A	175	38	21	1	504	1	4200	912	1	Low		Low		Low		1			0
Konde A	0	0	0	0	0	0	0	0	0	0		0		0		0			0
Konde A	218	40	5	1	120	1	5232	960	1	Moderate		Low		Low		1			MH
Konde A	0	0	0	0	0	0	0	0	0	0		0		0		0			0
Konde A	168	34	19	1	456	1	4032	816	1	Low		Low		Low		1			0
Konde A	0	3	4	1	96	0	0	72	1	0		Low		Low		1			0
Konde A	0	8	16	1	384	0	0	192	1	0		Low		Low		1			0
Konde A	89	8	0	0	0	1	2136	192	1	Low		0		Low		1			0
Konde A	581	70	88	1	2112	1	13944	1680	1	Moderate		Moderate		Moderate		1			MH
Konde A	0	0	0	0	0	0	0	0	0	0		0		0		0			0
Konde A	23	7	0	0	0	1	552	168	1	Low		0		Low		1			0
Konde A	0	237	119	1	2856	0	0	5688	1	0		Moderate		Moderate		1			MH
Konde A	30	9	15	1	360	1	720	216	1	Low		Low		Low		1			0
Konde A	270	0	9	1	216	1	6480	0	1	Moderate		Low		0		1			MH
Konde A	125	55	23	1	552	1	3000	1320	1	Low		Low		Moderate		1			MH
Konde A	390	122	60	1	1440	1	9360	2928	1	Moderate		Low		Moderate		1			MH
Konde A	488	0	0	0	0	1	11712	0	1	Moderate		0		0		1			MH
Konde A	180	50	2	1	48	1	4320	1200	1	Low		Low		Moderate		1			MH
Konde A	7	5	0	0	0	1	168	120	1	Low		0		Low		1			0
Konde A	0	14	35	1	840	0	0	336	1	0		Low		Low		1			0
Konde A	0	5	0	0	0	0	0	120	1	0		0		Low		1			0
Konde A	0	22	0	0	0	0	0	528	1	0		0		Low		1			0
Konde A	0	30	12	1	288	0	0	720	1	0		Low		Low		1			0
Konde A	0	8	36	1	864	0	0	192	1	0		Low		Low		1			0
Konde A	135	16	0	0	0	1	3240	384	1	Low		0		Low		1			0
Konde A	0	0	0	0	0	0	0	0	0	0		0		0		0			0
Konde A	27	0	10	1	240	1	648	0	1	Low		Low		0		1			0
Konde A	255	25	9	1	216	1	6120	600	1	Moderate		Low		Low		1			MH
Konde A	0	18	5	1	120	0	0	432	1	0		Low		Low		1			0
Konde A	342	66	15	1	360	1	8208	1584	1	Moderate		Low		Moderate		1			MH
Konde A	0	0	0	0	0	0	0	0	0	0		0		0		0			0
Konde A	0	10	0	0	0	0	0	240	1	0		0		Low		1			0
Konde A	0	3	0	0	0	0	0	72	1	0		0		Low		1			0
Konde A	11	0	0	0	0	1	264	0	1	Low		0		0		1			0
Konde A	0	4	19	1	456	0	0	96	1	0		Low		Low		1			0
Konde A	0	0	19	1	456	0	0	0	1	0		Low		0		1			0
Konde A	300	0	0	0	0	1	7200	0	1	Moderate		0		0		1			MH
Konde A	99	12	3	1	72	1	2376	288	1	Low		Low		Low		1			0
Konde A	0	0	3	1	72	0	0	0	1	0		Low		0		1			0
Konde A	10	12	0	0	0	1	240	288	1	Low		0		Low		1			0
Konde A	8	0	0	0	0	1	192	0	1	Low		0		0		1			0
Konde A	0	0	0	0	0	0	0	0	0	0		0		0		0			0
Konde A	152	29	16	1	384	1	3648	696	1	Low		Low		Low		1			0
Konde A	25	9	3	1	72	1	600	216	1	Low		Low		Low		1			0
Konde A	180	12	0	0	0	1	4320	288	1	Low		0		Low		1			0
Konde A	95	65	0	0	0	1	2280	1560	1	Low		0		Moderate		1			MH
Konde A	0	17	0	0	0	0	0	408	1	0		0		Low		1			0
Konde A	532	20	0	0	0	1	12768	480	1	Moderate		0		Low		1			MH
Konde A	0	69	44	1	1056	0	0	1656	1	0		Low		Moderate		1			MH
Konde A	6	0	0	0	0	1	144	0	1	Low		0		0		1			0
Konde A	0	6	4	1	96	0	0	144	1	0		Low		Low		1			0
Konde A	100	18	11	1	264	1	2400	432	1	Low		Low		Low		1			0
Konde A	0	0	0	0	0	0	0	0	0	0		0		0		1			0
Konde A	0	7	12	1	288	0	0	168	1	0		Low		Low		1			0
Konde A	0	20	0	0	0	0	0	480	1	0		0		Low		1			0
Konde A	0	0	0	0	0	0	0	0	0	0		0		0		0			0
Konde A	80	0	10	1	240	1	1920	0	1	Low		Low		0		1			0
Konde A	0	0	0	0	0	0	0	0	0	0		0		0		0			0
Konde A	132	0	25	1	600	1	3168	0	1	Low		Low		0		1			0
Konde A	0	9	6	1	144	0	0	216	1	0		Low		Low		1			0
Konde A	0	20	0	0	0	0	0	480	1	0		0		Low		0			0
Konde A	0	0	0	0	0	0	0	0	0	0		0		0		0			0
Konde A	743	32	0	0	0	1	17832	768	1	Moderate		0		Low		1			MH
Konde A	166	18	21	1	504	1	3984	432	1	Low		Low		Low		1			0
Konde A	0	0	0	0	0	0	0	0	0	0		0		0		0			0
Konde A	0	218	0	0	0	0	0	5232	1	0		0		Moderate		0			MH
Konde A	75	0	0	0	0	1	1800	0	1	Low		0		0		1			0
Konde A	100	7	15	1	360	1	2400	168	1	Low		Low		Low		1			0
Konde A	0	0	0	0	0	0	0	0	0	0		0		0		0			0
Konde A	412	33	0	0	0	1	9888	792	1	Moderate		0		Low		1			MH
Konde A	110	0	0	0	0	1	2640	0	1	Low		0		0		1			0
Konde A	600	100	0	0	0	1	14400	2400	1	Moderate		0		Moderate		1			MH
Konde A	0	0	0	0	0	0	0	0	0	0		0		0		0			0
Konde A	0	12	0	0	0	0	0	288	1	0		0		Low		1			0
Konde A	26	0	0	0	0	1	624	0	1	Low		0		0		1			0
Konde A	0	12	0	0	0	0	0	288	1	0		0		Low		1			0
Konde A	0	10	0	0	0	0	0	240	1	0		0		Low		1			0
Konde A	3	5	0	0	0	1	72	120	1	Low		0		Low		1			0
Konde A	0	0	0	0	0	0	0	0	0	0		0		0		0			0
Konde A	0	0	0	0	0	0	0	0	0	0		0		0		0			0
Konde A	102	15	3	1	72	1	2448	360	1	Low		Low		Low		1			0
Konde A	400	35	0	0	0	1	9600	840	1	Moderate		0		Low		1			MH
Konde A	85	19	0	0	0	1	2040	456	1	Low		0		Low		1			0
Konde A	4	0	0	0	0	1	96	0	1	Low		0		0		1			0
Konde A	10	3	0	0	0	1	240	72	1	Low		0		Low		1			0
Konde A	0	0	0	0	0	0	0	0	0	0		0		0		0			0
Konde A	0	0	0	0	0	0	0	0	0	0		0		0		0			0
Konde A	133	47	0	0	0	1	3192	1128	1	Low		0		Moderate		1			MH
Konde A	295	26	10	1	240	1	7080	624	1	Moderate		Low		Low		1			MH
Konde A	275	20	21	1	504	1	6600	480	1	Moderate		Low		Low		1			MH
Konde A	0	0	6	1	144	0	0	0	1	0		Low		0		1			0
Konde A	0	40	2	1	48	0	0	960	1	0		Low		Low		1			0
Konde A	0	0	0	0	0	0	0	0	0	0		0		0		0			0
Konde A	60	73	0	0	0	1	1440	1752	1	Low		0		Moderate		1			MH
Konde A	0	75	42	1	1008	0	0	1800	1	0		Low		Moderate		1			MH
Konde A	304	70	11	1	264	1	7296	1680	1	Moderate		Low		Moderate		1			MH
Konde A	40	19	12	1	288	1	960	456	1	Low		Low		Low		1			0
Konde A	120	11	0	0	0	1	2880	264	1	Low		0		Low		1			0
Konde A	8	5	0	0	0	1	192	120	1	Low		0		Low		1			0
Konde B	0	3	0	0	0	0	0	72	1	0		0		Low		1			0
Konde B	0	86	75	1	1800	0	0	2064	1	0		Low		Moderate		1			MH
Konde B	0	3	6	1	144	0	0	72	1	0		Low		Low		1			0
Konde B	77	105	9	1	216	1	1848	2520	1	Low		Low		Moderate		1			MH
Konde B	0	0	0	0	0	0	0	0	0	0		0		0		0			0
Konde B	37	2	14	1	336	1	888	48	1	Low		Low		Low		1			0
Konde B	277	65	28	1	672	1	6648	1560	1	Moderate		Low		Moderate		1			MH
Konde B	91	30	18	1	432	1	2184	720	1	Low		Low		Low		1			0
Konde B	0	20	10	1	240	0	0	480	1	0		Low		Low		1			0
Konde B	10	8	20	1	480	1	240	192	1	Low		Low		Low		1			0
Konde B	72	5	6	1	144	1	1728	120	1	Low		Low		Low		1			0
Konde B	6	14	5	1	120	1	144	336	1	Low		Low		Low		1			0
Konde B	0	4	3	1	72	0	0	96	1	0		Low		Low		1			0
Konde B	0	18	3	1	72	0	0	432	1	0		Low		Low		1			0
Konde B	0	15	30	1	720	0	0	360	1	0		Low		Low		1			0
Konde B	0	7	5	1	120	0	0	168	1	0		Low		Low		1			0
Konde B	0	155	2	1	48	0	0	3720	1	0		Low		Moderate		1			MH
Konde B	0	12	9	1	216	0	0	288	1	0		Low		Low		1			0
Konde B	129	38	4	1	96	1	3096	912	1	Low		Low		Low		1			0
Konde B	0	2	0	0	0	0	0	48	1	0		0		Low		1			0
Konde B	0	0	13	1	312	0	0	0	1	0		Low		0		1			0
Konde B	0	1	2	1	48	0	0	24	1	0		Low		Low		1			0
Konde B	0	33	12	1	288	0	0	792	1	0		Low		Low		1			0
Konde B	213	96	35	1	840	1	5112	2304	1	Moderate		Low		Moderate		1			MH
Konde B	0	18	0	0	0	0	0	432	1	0		0		Low		1			0
Konde B	260	50	0	0	0	1	6240	1200	1	Moderate		0		Moderate		1			MH
Konde B	90	50	53	1	1272	1	2160	1200	1	Low		Low		Moderate		1			MH
Konde B	0	0	0	0	0	0	0	0	0	0		0		0		0			0
Konde B	38	4	0	0	0	1	912	96	1	Low		0		Low		1			0
Konde B	9	5	38	1	912	1	216	120	1	Low		Low		Low		1			0
Konde B	82	68	23	1	552	1	1968	1632	1	Low		Low		Moderate		1			MH
Konde B	0	5	0	0	0	0	0	120	1	0		0		Low		0			0
Konde B	0	2	14	1	336	0	0	48	1	0		Low		Low		1			0
Konde B	221	13	22	1	528	1	5304	312	1	Moderate		Low		Low		1			MH
Konde B	0	8	0	0	0	0	0	192	1	0		0		Low		1			0
Konde B	10	5	0	0	0	1	240	120	1	Low		0		Low		1			0
Konde B	724	94	40	1	960	1	17376	2256	1	Moderate		Low		Moderate		1			MH
Konde B	839	228	148	1	3552	1	20136	5472	1	Moderate		Moderate		Moderate		1			MH
Konde B	86	8	5	1	120	1	2064	192	1	Low		Low		Low		1			0
Konde B	0	41	49	1	1176	0	0	984	1	0		Low		Low		1			0
Konde B	24	9	102	1	2448	1	576	216	1	Low		Moderate		Low		1			MH
Konde B	0	0	0	0	0	0	0	0	0	0		0		0		0			0
Konde B	0	27	20	1	480	0	0	648	1	0		Low		Low		1			0
Konde B	164	51	40	1	960	1	3936	1224	1	Low		Low		Moderate		1			MH
Konde B	64	12	0	0	0	1	1536	288	1	Low		0		Low		1			0
Konde B	0	12	7	1	168	0	0	288	1	0		Low		Low		1			0
Konde B	0	0	0	0	0	0	0	0	0	0		0		0		0			0
Konde B	0	3	5	1	120	0	0	72	1	0		Low		Low		1			0
Konde B	0	6	36	1	864	0	0	144	1	0		Low		Low		1			0
Konde B	0	0	0	0	0	0	0	0	0	0		0		0		0			0
Konde B	0	3	5	1	120	0	0	72	1	0		Low		Low		1			0
Konde B	0	15	85	1	2040	0	0	360	1	0		Moderate		Low		1			MH
Konde B	74	41	0	0	0	1	1776	984	1	Low		0		Low		1			0
Konde B	8	5	0	0	0	1	192	120	1	Low		0		Low		1			0
Konde B	110	0	18	1	432	1	2640	0	1	Low		Low		0		1			0
Konde B	0	18	0	0	0	0	0	432	1	0		0		Low		0			0
Konde B	16	45	56	1	1344	1	384	1080	1	Low		Low		Moderate		1			MH
Konde B	35	19	0	0	0	1	840	456	1	Low		0		Low		1			0
Konde B	218	49	116	1	2784	1	5232	1176	1	Moderate		Moderate		Moderate		1			MH
Konde B	0	4	0	0	0	0	0	96	1	0		0		Low		1			0
Konde B	0	6	12	1	288	0	0	144	1	0		Low		Low		1			0
Konde B	351	294	53	1	1272	1	8424	7056	1	Moderate		Low		Moderate		1			MH
Konde B	0	3	0	0	0	0	0	72	1	0		0		Low		1			0
Konde B	75	22	0	0	0	1	1800	528	1	Low		0		Low		1			0
Konde B	0	0	0	0	0	0	0	0	0	0		0		0		0			0
Konde B	0	0	8	1	192	0	0	0	1	0		Low		0		1			0
Konde B	0	7	20	1	480	0	0	168	1	0		Low		Low		1			0
Konde B	489	18	6	1	144	1	11736	432	1	Moderate		Low		Low		1			MH
Konde B	258	25	65	1	1560	1	6192	600	1	Moderate		Low		Low		1			MH
Konde B	492	213	44	1	1056	1	11808	5112	1	Moderate		Low		Moderate		1			MH
Konde B	0	10	8	1	192	0	0	240	1	0		Low		Low		1			0
Konde B	0	15	0	0	0	0	0	360	1	0		0		Low		1			0
Konde B	20	8	0	0	0	1	480	192	1	Low		0		Low		1			0
Konde B	0	55	0	0	0	0	0	1320	1	0		0		Moderate		1			MH
Konde B	0	12	0	0	0	0	0	288	1	0		0		Low		1			0
Konde B	0	15	2	1	48	0	0	360	1	0		Low		Low		1			0
Konde B	15	9	0	0	0	1	360	216	1	Low		0		Low		1			0
Konde B	0	0	0	0	0	0	0	0	0	0		0		0		0			0
Konde B	26	10	3	1	72	1	624	240	1	Low		Low		Low		1			0
Konde B	18	5	6	1	144	1	432	120	1	Low		Low		Low		1			0
Konde B	0	6	20	1	480	0	0	144	1	0		Low		Low		1			0
Konde B	0	81	168	1	4032	0	0	1944	1	0		High		Moderate		1			MH
Konde B	0	0	0	0	0	0	0	0	0	0		0		0		0			0
Konde B	29	49	33	1	792	1	696	1176	1	Low		Low		Moderate		1			MH
Konde B	0	29	27	1	648	0	0	696	1	0		Low		Low		1			0
Konde B	0	0	0	0	0	0	0	0	0	0		0		0		0			0
Konde B	861	49	11	1	264	1	20664	1176	1	Moderate		Low		Moderate		1			MH
Konde B	0	0	3	1	72	0	0	0	1	0		Low		0		1			0
Konde B	0	45	13	1	312	0	0	1080	1	0		Low		Moderate		1			MH
Konde B	0	3	5	1	120	0	0	72	1	0		Low		Low		1			0
Konde B	0	4	0	0	0	0	0	96	1	0		0		Low		1			0
Konde B	88	10	2	1	48	1	2112	240	1	Low		Low		Low		1			0
Konde B	8	36	2	1	48	1	192	864	1	Low		Low		Low		1			0
Konde B	105	20	2	1	48	1	2520	480	1	Low		Low		Low		1			0
Konde B	172	55	0	0	0	1	4128	1320	1	Low		0		Moderate		1			MH
Konde B	87	3	0	0	0	1	2088	72	1	Low		0		Low		1			0
Konde B	250	12	0	0	0	1	6000	288	1	Moderate		0		Low		1			MH
Konde B	65	16	0	0	0	1	1560	384	1	Low		0		Low		1			0
Konde B	0	9	7	1	168	0	0	216	1	0		Low		Low		1			0
Konde B	144	59	32	1	768	1	3456	1416	1	Low		Low		Moderate		1			MH
Konde B	0	7	0	0	0	0	0	168	1	0		0		Low		1			0
Konde B	43	16	0	0	0	1	1032	384	1	Low		0		Low		1			0
Konde B	42	5	5	1	120	1	1008	120	1	Low		Low		Low		1			0
Michakaini	0	215	71	1	1704	0	0	5160	1	0		Low		Moderate		1			MH
Michakaini	0	0	0	0	0	0	0	0	0	0		0		0		0			0
Michakaini	0	2	0	0	0	0	0	48	1	0		0		Low		1			0
Michakaini	4	2	0	0	0	1	96	48	1	Low		0		Low		1			0
Michakaini	0	26	0	0	0	0	0	624	1	0		0		Low		1			0
Michakaini	46	0	0	0	0	1	1104	0	1	Low		0		0		1			0
Michakaini
Michakaini	0	6	0	0	0	0	0	144	1	0		0		Low		1			0
Michakaini	0	0	0	0	0	0	0	0	0	0		0		0		0			0
Michakaini	0	0	46	1	1104	0	0	0	1	0		Low		0		1			0
Michakaini	0	0	0	0	0	0	0	0	0	0		0		0		0			0
Michakaini	0	8	0	0	0	0	0	192	1	0		0		Low		1			0
Michakaini	44	214	36	1	864	1	1056	5136	1	Low		Low		Moderate		1			MH
Michakaini	0	4	0	0	0	0	0	96	1	0		0		Low		1			0
Michakaini	0	0	0	0	0	0	0	0	0	0		0		0		0			0
Michakaini	0	0	0	0	0	0	0	0	0	0		0		0		0			0
Michakaini	9	12	0	0	0	1	216	288	1	Low		0		Low		1			0
Michakaini	0	2	0	0	0	0	0	48	1	0		0		Low		1			0
Michakaini	0	6	0	0	0	0	0	144	1	0		0		Low		1			0
Michakaini	0	8	5	1	120	0	0	192	1	0		Low		Low		1			0
Michakaini	0	0	0	0	0	0	0	0	0	0		0		0		0			0
Michakaini	18	0	0	0	0	1	432	0	1	Low		0		0		1			0
Michakaini	360	11	0	0	0	1	8640	264	1	Moderate		0		Low		1			MH
Michakaini	0	6	0	0	0	0	0	144	1	0		0		Low		1			0
Michakaini	0	0	0	0	0	0	0	0	0	0		0		0		0			0
Michakaini	11	5	0	0	0	1	264	120	1	Low		0		Low		1			0
Michakaini	0	0	0	0	0	0	0	0	0	0		0		0		0			0
Michakaini	129	11	0	0	0	1	3096	264	1	Low		0		Low		1			0
Michakaini	0	0	0	0	0	0	0	0	0	0		0		0		0			0
Michakaini	5	9	0	0	0	1	120	216	1	Low		0		Low		1			0
Michakaini	0	3	0	0	0	0	0	72	1	0		0		Low		1			0
Michakaini	0	5	0	0	0	0	0	120	1	0		0		Low		1			0
Michakaini	0	16	4	1	96	0	0	384	1	0		Low		Low		1			0
Michakaini	0	3	0	0	0	0	0	72	1	0		0		Low		1			0
Michakaini	66	16	0	0	0	1	1584	384	1	Low		0		Low		1			0
Michakaini	0	0	0	0	0	0	0	0	0	0		0		0		0			0
Michakaini	22	77	0	0	0	1	528	1848	1	Low		0		Moderate		1			MH
Michakaini	3	2	0	0	0	1	72	48	1	Low		0		Low		1			0
Michakaini	398	15	0	0	0	1	9552	360	1	Moderate		0		Low		1			MH
Michakaini	0	0	0	0	0	0	0	0	0	0		0		0		0			0
Michakaini	0	0	0	0	0	0	0	0	0	0		0		0		0			0
Michakaini	0	3	0	0	0	0	0	72	1	0		0		Low		1			0
Michakaini	0	15	0	0	0	0	0	360	1	0		0		Low		1			0
Michakaini	3	3	0	0	0	1	72	72	1	Low		0		Low		1			0
Michakaini	0	0	0	0	0	0	0	0	0	0		0		0		0			0
Michakaini	46	120	0	0	0	1	1104	2880	1	Low		0		Moderate		1			MH
Michakaini	0	0	0	0	0	0	0	0	0	0		0		0		0			0
Michakaini	0	26	0	0	0	0	0	624	1	0		0		Low		1			0
Michakaini	0	0	0	0	0	0	0	0	0	0		0		0		0			0
Michakaini	0	0	0	0	0	0	0	0	0	0		0		0		0			0
Michakaini	0	23	0	0	0	0	0	552	1	0		0		Low		1			0
Michakaini	0	55	0	0	0	0	0	1320	1	0		0		Moderate		1			MH
Michakaini	24	6	0	0	0	1	576	144	1	Low		0		Low		1			0
Michakaini	0	2	0	0	0	0	0	48	1	0		0		Low		1			0
Michakaini	0	0	0	0	0	0	0	0	0	0		0		0		0			0
Michakaini	2	0	0	0	0	1	48	0	1	Low		0		0		1			0
Michakaini	0	2	0	0	0	0	0	48	1	0		0		Low		0			0
Michakaini	0	48	7	1	168	0	0	1152	1	0		Low		Moderate		1			MH
Michakaini	0	0	0	0	0	0	0	0	0	0		0		0		0			0
Michakaini	0	42	3	1	72	0	0	1008	1	0		Low		Moderate		1			MH
Michakaini	0	7	0	0	0	0	0	168	1	0		0		Low		1			0
Michakaini	0	2	0	0	0	0	0	48	1	0		0		Low		1			0
Michakaini	0	2	0	0	0	0	0	48	1	0		0		Low		1			0
Michakaini	0	3	0	0	0	0	0	72	1	0		0		Low		1			0
Michakaini	0	0	0	0	0	0	0	0	0	0		0		0		0			0
Michakaini	17	35	0	0	0	1	408	840	1	Low		0		Low		1			0
Michakaini	74	0	0	0	0	1	1776	0	1	Low		0		0		1			0
Michakaini	21	125	4	1	96	1	504	3000	1	Low		Low		Moderate		1			MH
Michakaini	0	0	0	0	0	0	0	0	0	0		0		0		0			0
Michakaini	10	8	69	1	1656	1	240	192	1	Low		Low		Low		1			0
Michakaini	0	0	0	0	0	0	0	0	0	0		0		0		0			0
Michakaini	0	48	0	0	0	0	0	1152	1	0		0		Moderate		1			MH
Michakaini	12	5	0	0	0	1	288	120	1	Low		0		Low		1			0
Michakaini	0	0	0	0	0	0	0	0	0	0		0		0		0			0
Michakaini	0	20	0	0	0	0	0	480	1	0		0		Low		1			0
Michakaini	0	0	0	0	0	0	0	0	0	0		0		0		0			0
Michakaini	0	0	38	1	912	0	0	0	1	0		Low		0		1			0
Michakaini	0	0	0	0	0	0	0	0	0	0		0		0		0			0
Michakaini	0	12	0	0	0	0	0	288	1	0		0		Low		1			0
Michakaini	0	0	0	0	0	0	0	0	0	0		0		0		0			0
Michakaini	0	0	0	0	0	0	0	0	0	0		0		0		0			0
Michakaini	169	29	0	0	0	1	4056	696	1	Low		0		Low		1			0
Michakaini	0	0	0	0	0	0	0	0	0	0		0		0		0			0
Michakaini	10	8	28	1	672	1	240	192	1	Low		Low		Low		1			0
Michakaini	6	0	0	0	0	1	144	0	1	Low		0		0		1			0
Mizingani
Mizingani	1052	192	0	0	0	1	25248	4608	1	Moderate		0		Moderate		1			MH
Mizingani	45	53	69	1	1656	1	1080	1272	1	Low		Low		Moderate		1			MH
Mizingani	0	0	0	0	0	0	0	0	0	0		0		0		0			0
Mizingani	0	73	0	0	0	0	0	1752	1	0		0		Moderate		1			MH
Mizingani	255	29	0	0	0	1	6120	696	1	Moderate		0		Low		1			MH
Mizingani	0	94	78	1	1872	0	0	2256	1	0		Low		Moderate		1			MH
Mizingani	0	76	0	0	0	0	0	1824	1	0		0		Moderate		1			MH
Mizingani	0	40	0	0	0	0	0	960	1	0		0		Low		1			0
Mizingani
Mizingani	820	22	0	0	0	1	19680	528	1	Moderate		0		Low		1			MH
Mizingani	500	75	3	1	72	1	12000	1800	1	Moderate		Low		Moderate		1			MH
Mizingani	36	15	0	0	0	1	864	360	1	Low		0		Low		1			0
Mizingani	0	8	0	0	0	0	0	192	1	0		0		Low		1			0
Mizingani	496	98	7	1	168	1	11904	2352	1	Moderate		Low		Moderate		1			MH
Mizingani	0	4	0	0	0	0	0	96	1	0		0		Low		1			0
Mizingani	0	63	65	1	1560	0	0	1512	1	0		Low		Moderate		1			MH
Mizingani	0	13	8	1	192	0	0	312	1	0		Low		Low		1			0
Mizingani	0	619	15	1	360	0	0	14856	1	0		Low		High		1			MH
Mizingani	1	12	3	1	72	1	24	288	1	Low		Low		Low		1			0
Mizingani	0	0	0	0	0	0	0	0	0	0		0		0		0			0
Mizingani	0	121	0	0	0	0	0	2904	1	0		0		Moderate		1			MH
Mizingani	21	0	4	1	96	1	504	0	1	Low		Low		0		1			0
Mizingani	1000	18	0	0	0	1	24000	432	1	Moderate		0		Low		1			MH
Mizingani	0	61	12	1	288	0	0	1464	1	0		Low		Moderate		1			MH
Mizingani	0	28	49	1	1176	0	0	672	1	0		Low		Low		1			0
Mizingani
Mizingani	250	8	0	0	0	1	6000	192	1	Moderate		0		Low		1			MH
Mizingani	0	178	20	1	480	0	0	4272	1	0		Low		Moderate		1			MH
Mizingani	0	4	0	0	0	0	0	96	1	0		0		Low		1			0
Mizingani	0	2	2	1	48	0	0	48	1	0		Low		Low		1			0
Mizingani	0	70	6	1	144	0	0	1680	1	0		Low		Moderate		1			MH
Mizingani	0	127	6	1	144	0	0	3048	1	0		Low		Moderate		1			MH
Mizingani	0	45	1	1	24	0	0	1080	1	0		Low		Moderate		1			MH
Mizingani	20	60	0	0	0	1	480	1440	1	Low		0		Moderate		1			MH
Mizingani	657	126	35	1	840	1	15768	3024	1	Moderate		Low		Moderate		1			MH
Mizingani	762	311	25	1	600	1	18288	7464	1	Moderate		Low		Moderate		1			MH
Mizingani	0	0	0	0	0	0	0	0	0	0		0		0		0			0
Mizingani	71	45	0	0	0	1	1704	1080	1	Low		0		Moderate		1			MH
Mizingani	29	39	31	1	744	1	696	936	1	Low		Low		Low		1			0
Mizingani	0	49	36	1	864	0	0	1176	1	0		Low		Moderate		1			MH
Mizingani	350	96	0	0	0	1	8400	2304	1	Moderate		0		Moderate		1			MH
Mizingani	0	0	0	0	0	0	0	0	0	0		0		0		0			0
Mizingani	0	24	10	1	240	0	0	576	1	0		Low		Low		1			0
Mizingani	0	6	0	0	0	0	0	144	1	0		0		Low		0			0
Mizingani	418	38	76	1	1824	1	10032	912	1	Moderate		Low		Low		1			MH
Mizingani	0	213	35	1	840	0	0	5112	1	0		Low		Moderate		1			MH
Mizingani	0	0	0	0	0	0	0	0	0	0		0		0		0			0
Mizingani	800	80	0	0	0	1	19200	1920	1	Moderate		0		Moderate		1			MH
Mizingani	0	116	48	1	1152	0	0	2784	1	0		Low		Moderate		1			MH
Mizingani	0	13	0	0	0	0	0	312	1	0		0		Low		1			0
Mizingani	0	25	112	1	2688	0	0	600	1	0		Moderate		Low		1			MH
Mizingani	0	50	0	0	0	0	0	1200	1	0		0		Moderate		1			MH
Mizingani	734	14	52	1	1248	1	17616	336	1	Moderate		Low		Low		1			MH
Mizingani	0	11	0	0	0	0	0	264	1	0		0		Low		1			0
Mizingani	692	92	18	1	432	1	16608	2208	1	Moderate		Low		Moderate		1			MH
Mizingani	289	37	0	0	0	1	6936	888	1	Moderate		0		Low		1			MH
Mizingani	0	44	18	1	432	0	0	1056	1	0		Low		Moderate		1			MH
Mizingani	0	131	99	1	2376	0	0	3144	1	0		Moderate		Moderate		1			MH
Mizingani
Mizingani	0	26	32	1	768	0	0	624	1	0		Low		Low		1			0
Mizingani	0	17	0	0	0	0	0	408	1	0		0		Low		1			0
Mizingani	0	10	0	0	0	0	0	240	1	0		0		Low		1			0
Mizingani	380	15	0	0	0	1	9120	360	1	Moderate		0		Low		1			MH
Mizingani	98	81	38	1	912	1	2352	1944	1	Low		Low		Moderate		1			MH
Mizingani	0	3	0	0	0	0	0	72	1	0		0		Low		1			0
Mizingani	0	0	0	0	0	0	0	0	0	0		0		0		0			0
Mizingani	0	12	0	0	0	0	0	288	1	0		0		Low		1			0
Mizingani	0	112	19	1	456	0	0	2688	1	0		Low		Moderate		1			MH
Mizingani	3000	561	0	0	0	1	72000	13464	1	High		0		High		1			MH
Mizingani	0	7	0	0	0	0	0	168	1	0		0		Low		1			0
Mizingani	0	55	0	0	0	0	0	1320	1	0		0		Moderate		1			MH
Mizingani	17	31	0	0	0	1	408	744	1	Low		0		Low		1			0
Mizingani	0	8	3	1	72	0	0	192	1	0		Low		Low		1			0
Mizingani	0	37	3	1	72	0	0	888	1	0		Low		Low		1			0
Mizingani	0	38	60	1	1440	0	0	912	1	0		Low		Low		1			0
Mizingani	90	314	0	0	0	1	2160	7536	1	Low		0		Moderate		1			MH
Mizingani	205	50	0	0	0	1	4920	1200	1	Low		0		Moderate		1			MH
Mizingani	0	4	5	1	120	0	0	96	1	0		Low		Low		1			0
Mizingani	0	3	2	1	48	0	0	72	1	0		Low		Low		1			0
Mizingani	0	20	25	1	600	0	0	480	1	0		Low		Low		1			0
Mizingani	0	11	0	0	0	0	0	264	1	0		0		Low		1			0
Mizingani	0	38	0	0	0	0	0	912	1	0		0		Low		1			0
Mizingani	0	35	0	0	0	0	0	840	1	0		0		Low		1			0
Mizingani	16	523	0	0	0	1	384	12552	1	Low		0		High		1			MH
Mizingani	0	4	0	0	0	0	0	96	1	0		0		Low		1			0
Mizingani	28	74	9	1	216	1	672	1776	1	Low		Low		Moderate		1			MH
Mizingani	0	68	21	1	504	0	0	1632	1	0		Low		Moderate		1			MH
Mizingani	0	40	0	0	0	0	0	960	1	0		0		Low		0			0
Mizingani	29	32	19	1	456	1	696	768	1	Low		Low		Low		1			0
Mizingani	0	12	10	1	240	0	0	288	1	0		Low		Low		1			0
Mizingani	0	31	45	1	1080	0	0	744	1	0		Low		Low		1			0
Mizingani	273	49	20	1	480	1	6552	1176	1	Moderate		Low		Moderate		1			MH
Mizingani	0	38	10	1	240	0	0	912	1	0		Low		Low		1			0
Mizingani	79	42	19	1	456	1	1896	1008	1	Low		Low		Moderate		1			MH
Mizingani	0	114	49	1	1176	0	0	2736	1	0		Low		Moderate		1			MH
Mizingani	0	20	0	0	0	0	0	480	1	0		0		Low		1			0
Mkanyageni	0	15	0	0	0	0	0	360	1	0		0		Low		1			0
Mkanyageni	0	9	11	1	264	0	0	216	1	0		Low		Low		1			0
Mkanyageni	338	47	0	0	0	1	8112	1128	1	Moderate		0		Moderate		1			MH
Mkanyageni	0	2	6	1	144	0	0	48	1	0		Low		Low		1			0
Mkanyageni
Mkanyageni	0	0	6	1	144	0	0	0	1	0		Low		0		1			0
Mkanyageni	462	57	21	1	504	1	11088	1368	1	Moderate		Low		Moderate		1			MH
Mkanyageni	0	7	0	0	0	0	0	168	1	0		0		Low		1			0
Mkanyageni	279	3	6	1	144	1	6696	72	1	Moderate		Low		Low		1			MH
Mkanyageni	0	1	0	0	0	0	0	24	1	0		0		Low		0			0
Mkanyageni	31	3	0	0	0	1	744	72	1	Low		0		Low		1			0
Mkanyageni	0	0	0	0	0	0	0	0	0	0		0		0		0			0
Mkanyageni	0	0	0	0	0	0	0	0	0	0		0		0		0			0
Mkanyageni	0	26	7	1	168	0	0	624	1	0		Low		Low		1			0
Mkanyageni	0	8	0	0	0	0	0	192	1	0		0		Low		1			0
Mkanyageni	196	17	0	0	0	1	4704	408	1	Low		0		Low		1			0
Mkanyageni	0	61	56	1	1344	0	0	1464	1	0		Low		Moderate		1			MH
Mkanyageni	0	94	43	1	1032	0	0	2256	1	0		Low		Moderate		1			MH
Mkanyageni	0	12	0	0	0	0	0	288	1	0		0		Low		1			0
Mkanyageni
Mkanyageni	81	26	10	1	240	1	1944	624	1	Low		Low		Low		1			0
Mkanyageni	0	2	12	1	288	0	0	48	1	0		Low		Low		1			0
Mkanyageni	4	6	0	0	0	1	96	144	1	Low		0		Low		1			0
Mkanyageni	0	0	90	1	2160	0	0	0	1	0		Moderate		0		1			MH
Mkanyageni	618	68	95	1	2280	1	14832	1632	1	Moderate		Moderate		Moderate		1			MH
Mkanyageni	43	12	0	0	0	1	1032	288	1	Low		0		Low		1			0
Mkanyageni	4	40	0	0	0	1	96	960	1	Low		0		Low		1			0
Mkanyageni	200	10	5	1	120	1	4800	240	1	Low		Low		Low		1			0
Mkanyageni	138	34	0	0	0	1	3312	816	1	Low		0		Low		1			0
Mkanyageni	160	5	6	1	144	1	3840	120	1	Low		Low		Low		1			0
Mkanyageni	364	42	0	0	0	1	8736	1008	1	Moderate		0		Moderate		1			MH
Mkanyageni	0	16	12	1	288	0	0	384	1	0		Low		Low		1			0
Mkanyageni	0	64	0	0	0	0	0	1536	1	0		0		Moderate		1			MH
Mkanyageni	0	5	0	0	0	0	0	120	1	0		0		Low		1			0
Mkanyageni	0	3	0	0	0	0	0	72	1	0		0		Low		1			0
Mkanyageni	65	9	8	1	192	1	1560	216	1	Low		Low		Low		1			0
Mkanyageni	0	67	0	0	0	0	0	1608	1	0		0		Moderate		1			MH
Mkanyageni	0	0	0	0	0	0	0	0	0	0		0		0		0			0
Mkanyageni	0	15	0	0	0	0	0	360	1	0		0		Low		1			0
Mkanyageni	0	24	0	0	0	0	0	576	1	0		0		Low		1			0
Mkanyageni
Mkanyageni	60	5	2	1	48	1	1440	120	1	Low		Low		Low		1			0
Mkanyageni	1124	13	49	1	1176	1	26976	312	1	Moderate		Low		Low		1			MH
Mkanyageni	285	2	0	0	0	1	6840	48	1	Moderate		0		Low		1			MH
Mkanyageni	0	2	3	1	72	0	0	48	1	0		Low		Low		1			0
Mkanyageni	0	200	0	0	0	0	0	4800	1	0		0		Moderate		1			MH
Mkanyageni	30	19	12	1	288	1	720	456	1	Low		Low		Low		1			0
Mkanyageni	0	8	0	0	0	0	0	192	1	0		0		Low		1			0
Mkanyageni	20	110	0	0	0	1	480	2640	1	Low		0		Moderate		1			MH
Mkanyageni	26	4	3	1	72	1	624	96	1	Low		Low		Low		1			0
Mkanyageni	0	7	10	1	240	0	0	168	1	0		Low		Low		1			0
Mkanyageni	0	4	0	0	0	0	0	96	1	0		0		Low		1			0
Mkanyageni	0	66	44	1	1056	0	0	1584	1	0		Low		Moderate		1			MH
Mkanyageni	0	29	13	1	312	0	0	696	1	0		Low		Low		1			0
Mkanyageni	0	2	0	0	0	0	0	48	1	0		0		Low		1			0
Mkanyageni	0	7	0	0	0	0	0	168	1	0		0		Low		1			0
Mkanyageni	139	31	0	0	0	1	3336	744	1	Low		0		Low		1			0
Mkanyageni
Mkanyageni	176	4	0	0	0	1	4224	96	1	Low		0		Low		1			0
Mkanyageni	796	36	65	1	1560	1	19104	864	1	Moderate		Low		Low		1			MH
Mkanyageni	0	24	38	1	912	0	0	576	1	0		Low		Low		1			0
Mkanyageni	516	44	13	1	312	1	12384	1056	1	Moderate		Low		Moderate		1			MH
Mkanyageni	0	5	14	1	336	0	0	120	1	0		Low		Low		1			0
Mkanyageni	150	15	10	1	240	1	3600	360	1	Low		Low		Low		1			0
Mkanyageni	200	39	94	1	2256	1	4800	936	1	Low		Moderate		Low		1			MH
Mkanyageni	0	78	42	1	1008	0	0	1872	1	0		Low		Moderate		1			MH
Mkanyageni	0	2	0	0	0	0	0	48	1	0		0		Low		1			0
Mkanyageni	0	0	0	0	0	0	0	0	0	0		0		0		0			0
Mkanyageni	200	20	8	1	192	1	4800	480	1	Low		Low		Low		1			0
Mkanyageni	0	56	54	1	1296	0	0	1344	1	0		Low		Moderate		1			MH
Mkanyageni	0	2	0	0	0	0	0	48	1	0		0		Low		1			0
Mkanyageni	89	36	0	0	0	1	2136	864	1	Low		0		Low		1			0
Mkanyageni	385	48	10	1	240	1	9240	1152	1	Moderate		Low		Moderate		1			MH
Mkanyageni	259	64	0	0	0	1	6216	1536	1	Moderate		0		Moderate		1			MH
Mkanyageni	0	4	74	1	1776	0	0	96	1	0		Low		Low		1			0
Mkanyageni	0	8	2	1	48	0	0	192	1	0		Low		Low		1			0
Mkanyageni	0	4	0	0	0	0	0	96	1	0		0		Low		1			0
Mkanyageni	0	0	0	0	0	0	0	0	0	0		0		0		0			0
Mkanyageni	0	2	0	0	0	0	0	48	1	0		0		Low		1			0
Mkanyageni	87	10	0	0	0	1	2088	240	1	Low		0		Low		1			0
Mkanyageni	0	0	0	0	0	0	0	0	0	0		0		0		0			0
Mkanyageni	0	11	0	0	0	0	0	264	1	0		0		Low		1			0
Mkanyageni	1513	370				1	36312	8880		Moderate				Moderate		1			MH
Mkanyageni	52	4	0	0	0	1	1248	96	1	Low		0		Low		1			0
Mkanyageni	0	49	31	1	744	0	0	1176	1	0		Low		Moderate		1			MH
Mkanyageni	0	24	0	0	0	0	0	576	1	0		0		Low		1			0
Mkanyageni	0	8	0	0	0	0	0	192	1	0		0		Low		1			0
Mkanyageni	0	10	0	0	0	0	0	240	1	0		0		Low		1			0
Mkanyageni	88	154	0	0	0	1	2112	3696	1	Low		0		Moderate		1			MH
Mkanyageni	0	20	10	1	240	0	0	480	1	0		Low		Low		1			0
Mkanyageni	10	2	0	0	0	1	240	48	1	Low		0		Low		1			0
Mkanyageni	1	18	0	0	0	1	24	432	1	Low		0		Low		1			0
Mkanyageni	0	51	0	0	0	0	0	1224	1	0		0		Moderate		1			MH
Mkanyageni	0	15	3	1	72	0	0	360	1	0		Low		Low		1			0
Mkanyageni	0	0	0	0	0	0	0	0	0	0		0		0		0			0
Mkanyageni	0	6	0	0	0	0	0	144	1	0		0		Low		1			0
Mkanyageni	5	62	10	1	240	1	120	1488	1	Low		Low		Moderate		1			MH
Mkanyageni	98	8	0	0	0	1	2352	192	1	Low		0		Low		1			0
Mkanyageni	300	10	12	1	288	1	7200	240	1	Moderate		Low		Low		1			MH
Mkanyageni	0	19	0	0	0	0	0	456	1	0		0		Low		1			0
Mkanyageni	0	0	0	0	0	0	0	0	0	0		0		0		0			0
Mkanyageni	8	69	73	1	1752	1	192	1656	1	Low		Low		Moderate		1			MH
Mkanyageni	0	18	5	1	120	0	0	432	1	0		Low		Low		1			0
Mkanyageni	0	46	0	0	0	0	0	1104	1	0		0		Moderate		1			MH
Mkanyageni	0	5	0	0	0	0	0	120	1	0		0		Low		1			0
Mkanyageni	61	12	0	0	0	1	1464	288	1	Low		0		Low		1			0
Mkanyageni	600	75	0	0	0	1	14400	1800	1	Moderate		0		Moderate		1			MH
Mkanyageni	0	0	0	0	0	0	0	0	0	0		0		0		0			0
Mkanyageni	78	88	96	1	2304	1	1872	2112	1	Low		Moderate		Moderate		1			MH
Mkanyageni	0	1	0	0	0	0	0	24	1	0		0		Low		1			0
Mkanyageni	0	10	4	1	96	0	0	240	1	0		Low		Low		1			0
Mkanyageni	0	5	0	0	0	0	0	120	1	0		0		Low		1			0
Mkanyageni	0	21	32	1	768	0	0	504	1	0		Low		Low		1			0
Mkanyageni	0	14	0	0	0	0	0	336	1	0		0		Low		1			0
Mkanyageni	0	5	3	1	72	0	0	120	1	0		Low		Low		1			0
Mkanyageni	0	5	0	0	0	0	0	120	1	0		0		Low		1			0
Mkanyageni	967	36	23	1	552	1	23208	864	1	Moderate		Low		Low		1			MH
Mkanyageni	0	70	166	1	3984	0	0	1680	1	0		Moderate		Moderate		1			MH
Mkanyageni	400	50	0	0	0	1	9600	1200	1	Moderate		0		Moderate		1			MH
Mkanyageni	0	0	0	0	0	0	0	0	0	0		0		0		0			0
Mkanyageni	78	8	0	0	0	1	1872	192	1	Low		0		Low		1			0
Mkanyageni	0	28	61	1	1464	0	0	672	1	0		Low		Low		1			0
Mkanyageni	0	14	26	1	624	0	0	336	1	0		Low		Low		1			0
Mkanyageni	0	12	0	0	0	0	0	288	1	0		0		Low		1			0
Mkanyageni	2	93	0	0	0	1	48	2232	1	Low		0		Moderate		1			MH
Mkanyageni	0	10	4	1	96	0	0	240	1	0		Low		Low		1			0
Mkanyageni	1	179	0	0	0	1	24	4296	1	Low		0		Moderate		1			MH
Mtambile	37	9	0	0	0	1	888	216	1	Low		0		Low		1			0
Mtambile	0	0	0	0	0	0	0	0	0	0		0		0		0			0
Mtambile	160	15	0	0	0	1	3840	360	1	Low		0		Low		1			0
Mtambile	12	4	0	0	0	1	288	96	1	Low		0		Low		1			0
Mtambile	0	5	0	0	0	0	0	120	1	0		0		Low		1			0
Mtambile	81	21	15	1	360	1	1944	504	1	Low		Low		Low		1			0
Mtambile	0	3	0	0	0	0	0	72	1	0		0		Low		1			0
Mtambile	53	163	0	0	0	1	1272	3912	1	Low		0		Moderate		1			MH
Mtambile	131	32	0	0	0	1	3144	768	1	Low		0		Low		1			0
Mtambile	0	7	0	0	0	0	0	168	1	0		0		Low		1			0
Mtambile	0	20	0	0	0	0	0	480	1	0		0		Low		1			0
Mtambile	0	30	0	0	0	0	0	720	1	0		0		Low		1			0
Mtambile	0	31	0	0	0	0	0	744	1	0		0		Low		1			0
Mtambile	0	56	0	0	0	0	0	1344	1	0		0		Moderate		1			MH
Mtambile	0	64	15	1	360	0	0	1536	1	0		Low		Moderate		1			MH
Mtambile	0	4	0	0	0	0	0	96	1	0		0		Low		1			0
Mtambile	0	15	0	0	0	0	0	360	1	0		0		Low		1			0
Mtambile	265	1	0	0	0	1	6360	24	1	Moderate		0		Low		1			MH
Mtambile	0	0	0	0	0	0	0	0	0	0		0		0		0			0
Mtambile	2495	45	58	1	1392	1	59880	1080	1	High		Low		Moderate		1			MH
Mtambile	0	8	0	0	0	0	0	192	1	0		0		Low		1			0
Mtambile	1337	237	0	0	0	1	32088	5688	1	Moderate		0		Moderate		1			MH
Mtambile	628	42	21	1	504	1	15072	1008	1	Moderate		Low		Moderate		1			MH
Mtambile	0	6	1	1	24	0	0	144	1	0		Low		Low		1			0
Mtambile	0	15	3	1	72	0	0	360	1	0		Low		Low		1			0
Mtambile	0	9	0	0	0	0	0	216	1	0		0		Low		1			0
Mtambile	135	5	0	0	0	1	3240	120	1	Low		0		Low		1			0
Mtambile	13	4	1	1	24	1	312	96	1	Low		Low		Low		1			0
Mtambile	11	7	0	0	0	1	264	168	1	Low		0		Low		1			0
Mtambile	0	0	0	0	0	0	0	0	0	0		0		0		0			0
Mtambile	33	13	0	0	0	1	792	312	1	Low		0		Low		1			0
Mtambile	0	2	3	1	72	0	0	48	1	0		Low		Low		1			0
Mtambile	0	4	0	0	0	0	0	96	1	0		0		Low		1			0
Mtambile	4	6	5	1	120	1	96	144	1	Low		Low		Low		1			0
Mtambile	0	38	0	0	0	0	0	912	1	0		0		Low		0			0
Mtambile	0	65	35	1	840	0	0	1560	1	0		Low		Moderate		1			MH
Mtambile	0	0	0	0	0	0	0	0	0	0		0		0		0			0
Mtambile
Mtambile	119	0	0	0	0	1	2856	0	1	Low		0		0		1			0
Mtambile	0	7	0	0	0	0	0	168	1	0		0		Low		1			0
Mtambile	0	13	0	0	0	0	0	312	1	0		0		Low		1			0
Mtambile	0	43	0	0	0	0	0	1032	1	0		0		Moderate		1			MH
Mtambile	35	344	30	1	720	1	840	8256	1	Low		Low		Moderate		1			MH
Mtambile	0	14	2	1	48	0	0	336	1	0		Low		Low		1			0
Mtambile
Mtambile	0	110	0	0	0	0	0	2640	1	0		0		Moderate		1			MH
Mtambile	0	8	0	0	0	0	0	192	1	0		0		Low		1			0
Mtambile	0	69	12	1	288	0	0	1656	1	0		Low		Moderate		1			MH
Mtambile	5	2	4	1	96	1	120	48	1	Low		Low		Low		1			0
Mtambile	0	14	2	1	48	0	0	336	1	0		Low		Low		1			0
Mtambile	0	6	0	0	0	0	0	144	1	0		0		Low		1			0
Mtambile	0	0	0	0	0	0	0	0	0	0		0		0		0			0
Mtambile	250	20	0	0	0	1	6000	480	1	Moderate		0		Low		1			MH
Mtambile	290	4	0	0	0	1	6960	96	1	Moderate		0		Low		1			MH
Mtambile	236	2	0	0	0	1	5664	48	1	Moderate		0		Low		1			MH
Mtambile	0	38	14	1	336	0	0	912	1	0		Low		Low		1			0
Mtambile	186	8	0	0	0	1	4464	192	1	Low		0		Low		1			0
Mtambile	4	0	3	1	72	1	96	0	1	Low		Low		0		1			0
Mtambile	495	35	6	1	144	1	11880	840	1	Moderate		Low		Low		1			MH
Mtambile
Mtambile	0	14	0	0	0	0	0	336	1	0		0		Low		1			0
Mtambile	11	48	22	1	528	1	264	1152	1	Low		Low		Moderate		1			MH
Mtambile	725	10	0	0	0	1	17400	240	1	Moderate		0		Low		1			MH
Mtambile	47	11	0	0	0	1	1128	264	1	Low		0		Low		1			0
Mtambile	0	15	0	0	0	0	0	360	1	0		0		Low		1			0
Mtambile	0	0	0	0	0	0	0	0	0	0		0		0		0			0
Mtambile	47	6	0	0	0	1	1128	144	1	Low		0		Low		1			0
Mtambile	721	19	8	1	192	1	17304	456	1	Moderate		Low		Low		1			MH
Mtambile	0	10	0	0	0	0	0	240	1	0		0		Low		1			0
Mtambile	410	102	33	1	792	1	9840	2448	1	Moderate		Low		Moderate		1			MH
Mtambile	0	4	6	1	144	0	0	96	1	0		Low		Low		1			0
Mtambile	0	45	2	1	48	0	0	1080	1	0		Low		Moderate		1			MH
Mtambile	0	14	2	1	48	0	0	336	1	0		Low		Low		1			0
Mtambile	721	52	62	1	1488	1	17304	1248	1	Moderate		Low		Moderate		1			MH
Mtambile	0	6	9	1	216	0	0	144	1	0		Low		Low		1			0
Mtambile	520	14	0	0	0	1	12480	336	1	Moderate		0		Low		1			MH
Mtambile	0	0	0	0	0	0	0	0	0	0		0		0		0			0
Mtambile	0	3	0	0	0	0	0	72	1	0		0		Low		1			0
Mtambile	380	7	2	1	48	1	9120	168	1	Moderate		Low		Low		1			MH
Mtambile	0	11	0	0	0	0	0	264	1	0		0		Low		1			0
Mtambile	0	13	0	0	0	0	0	312	1	0		0		Low		1			0
Mtambile	10	23	14	1	336	1	240	552	1	Low		Low		Low		1			0
Mtambile	0	22	0	0	0	0	0	528	1	0		0		Low		1			0
Mtambile	0	9	0	0	0	0	0	216	1	0		0		Low		1			0
Mtambile	0	10	0	0	0	0	0	240	1	0		0		Low		1			0
Mtambile	0	61	9	1	216	0	0	1464	1	0		Low		Moderate		1			MH
Mtambile	480	14	0	0	0	1	11520	336	1	Moderate		0		Low		1			MH
Mtambile	548	4	8	1	192	1	13152	96	1	Moderate		Low		Low		1			MH
Mtambile	0	31	5	1	120	0	0	744	1	0		Low		Low		1			0
Mtambile	5	0	37	1	888	1	120	0	1	Low		Low		0		1			0
Mtambile	35	0	0	0	0	1	840	0	1	Low		0		0		1			0
Mtambile	71	0	9	1	216	1	1704	0	1	Low		Low		0		1			0
Mtambile	0	0	2	1	48	0	0	0	1	0		Low		0		1			0
Mtambile	31	50	20	1	480	1	744	1200	1	Low		Low		Moderate		1			MH
Mtambile	0	17	2	1	48	0	0	408	1	0		Low		Low		1			0
Mtambile	0	2	5	1	120	0	0	48	1	0		Low		Low		1			0
Mzambarauni	38	9	10	1	240	1	912	216	1	Low		Low		Low		1			0
Mzambarauni	0	33	27	1	648	0	0	792	1	0		Low		Low		1			0
Mzambarauni	180	66	28	1	672	1	4320	1584	1	Low		Low		Moderate		1			MH
Mzambarauni	0	8	0	0	0	0	0	192	1	0		0		Low		1			0
Mzambarauni	0	20	13	1	312	0	0	480	1	0		Low		Low		1			0
Mzambarauni	500	21	10	1	240	1	12000	504	1	Moderate		Low		Low		1			MH
Mzambarauni	30	9	18	1	432	1	720	216	1	Low		Low		Low		1			0
Mzambarauni	0	13	5	1	120	0	0	312	1	0		Low		Low		1			0
Mzambarauni	0	9	19	1	456	0	0	216	1	0		Low		Low		1			0
Mzambarauni	0	3	0	0	0	0	0	72	1	0		0		Low		1			0
Mzambarauni	8	2	0	0	0	1	192	48	1	Low		0		Low		1			0
Mzambarauni	0	5	8	1	192	0	0	120	1	0		Low		Low		1			0
Mzambarauni	0	5	0	0	0	0	0	120	1	0		0		Low		1			0
Mzambarauni	70	44	11	1	264	1	1680	1056	1	Low		Low		Moderate		1			MH
Mzambarauni	0	3	9	1	216	0	0	72	1	0		Low		Low		1			0
Mzambarauni	0	4	0	0	0	0	0	96	1	0		0		Low		1			0
Mzambarauni
Mzambarauni	0	9	0	0	0	0	0	216	1	0		0		Low		1			0
Mzambarauni
Mzambarauni	0	6	4	1	96	0	0	144	1	0		Low		Low		1			0
Mzambarauni	7	4	5	1	120	1	168	96	1	Low		Low		Low		1			0
Mzambarauni	0	0	0	0	0	0	0	0	0	0		0		0		0			0
Mzambarauni	0	8	0	0	0	0	0	192	1	0		0		Low		0			0
Mzambarauni	0	8	0	0	0	0	0	192	1	0		0		Low		1			0
Mzambarauni	12	7	0	0	0	1	288	168	1	Low		0		Low		1			0
Mzambarauni	0	4	0	0	0	0	0	96	1	0		0		Low		1			0
Mzambarauni	0	0	0	0	0	0	0	0	0	0		0		0		0			0
Mzambarauni	132	28	4	1	96	1	3168	672	1	Low		Low		Low		1			0
Mzambarauni	0	0	0	0	0	0	0	0	0	0		0		0		0			0
Mzambarauni	3	0	2	1	48	1	72	0	1	Low		Low		0		1			0
Mzambarauni	3	4	0	0	0	1	72	96	1	Low		0		Low		1			0
Mzambarauni	15	7	4	1	96	1	360	168	1	Low		Low		Low		1			0
Mzambarauni	91	33	0	0	0	1	2184	792	1	Low		0		Low		1			0
Mzambarauni	0	4	0	0	0	0	0	96	1	0		0		Low		1			0
Mzambarauni	0	10	3	1	72	0	0	240	1	0		Low		Low		1			0
Mzambarauni	0	0	0	0	0	0	0	0	0	0		0		0		0			0
Mzambarauni	0	0	12	1	288	0	0	0	1	0		Low		0		1			0
Mzambarauni	55	8	5	1	120	1	1320	192	1	Low		Low		Low		1			0
Mzambarauni	0	9	0	0	0	0	0	216	1	0		0		Low		1			0
Mzambarauni	0	23	6	1	144	0	0	552	1	0		Low		Low		1			0
Mzambarauni	0	8	51	1	1224	0	0	192	1	0		Low		Low		1			0
Mzambarauni	0	6	0	0	0	0	0	144	1	0		0		Low		1			0
Mzambarauni	146	20	10	1	240	1	3504	480	1	Low		Low		Low		1			0
Mzambarauni	5	0	0	0	0	1	120	0	1	Low		0		0		1			0
Mzambarauni	9	3	0	0	0	1	216	72	1	Low		0		Low		1			0
Mzambarauni	183	57	26	1	624	1	4392	1368	1	Low		Low		Moderate		1			MH
Mzambarauni	0	11	29	1	696	0	0	264	1	0		Low		Low		1			0
Mzambarauni	2	27	14	1	336	1	48	648	1	Low		Low		Low		1			0
Mzambarauni	159	43	28	1	672	1	3816	1032	1	Low		Low		Moderate		1			MH
Mzambarauni	0	0	58	1	1392	0	0	0	1	0		Low		0		1			0
Mzambarauni	0	22	14	1	336	0	0	528	1	0		Low		Low		1			0
Mzambarauni	0	7	40	1	960	0	0	168	1	0		Low		Low		1			0
Mzambarauni	0	3	0	0	0	0	0	72	1	0		0		Low		1			0
Mzambarauni	0	7	0	0	0	0	0	168	1	0		0		Low		1			0
Mzambarauni	0	0	0	0	0	0	0	0	0	0		0		0		0			0
Mzambarauni	0	59	0	0	0	0	0	1416	1	0		0		Moderate		1			MH
Mzambarauni	17	5	9	1	216	1	408	120	1	Low		Low		Low		1			0
Mzambarauni	0	22	14	1	336	0	0	528	1	0		Low		Low		1			0
Mzambarauni	324	28	17	1	408	1	7776	672	1	Moderate		Low		Low		1			MH
Mzambarauni	0	3	0	0	0	0	0	72	1	0		0		Low		1			0
Mzambarauni	3	0	0	0	0	1	72	0	1	Low		0		0		1			0
Mzambarauni	0	18	0	0	0	0	0	432	1	0		0		Low		1			0
Mzambarauni	67	13	8	1	192	1	1608	312	1	Low		Low		Low		1			0
Mzambarauni	0	15	0	0	0	0	0	360	1	0		0		Low		1			0
Mzambarauni	0	7	0	0	0	0	0	168	1	0		0		Low		1			0
Mzambarauni	0	21	0	0	0	0	0	504	1	0		0		Low		1			0
Mzambarauni	55	11	35	1	840	1	1320	264	1	Low		Low		Low		1			0
Mzambarauni	543	139	28	1	672	1	13032	3336	1	Moderate		Low		Moderate		1			MH
Mzambarauni	0	2	5	1	120	0	0	48	1	0		Low		Low		1			0
Mzambarauni	0	0	0	0	0	0	0	0	0	0		0		0		0			0
Mzambarauni	0	0	3	1	72	0	0	0	1	0		Low		0		1			0
Mzambarauni	0	0	9	1	216	0	0	0	1	0		Low		0		1			0
Mzambarauni	15	0	0	0	0	1	360	0	1	Low		0		0		1			0
Mzambarauni	129	43	19	1	456	1	3096	1032	1	Low		Low		Moderate		1			MH
Mzambarauni	0	13	0	0	0	0	0	312	1	0		0		Low		1			0
Mzambarauni	0	6	0	0	0	0	0	144	1	0		0		Low		1			0
Mzambarauni	0	15	0	0	0	0	0	360	1	0		0		Low		1			0
Mzambarauni	0	3	0	0	0	0	0	72	1	0		0		Low		1			0
Mzambarauni	0	20	8	1	192	0	0	480	1	0		Low		Low		1			0
Mzambarauni	26	37	69	1	1656	1	624	888	1	Low		Low		Low		1			0
Mzambarauni	1341	32	8	1	192	1	32184	768	1	Moderate		Low		Low		1			MH
Mzambarauni	0	13	0	0	0	0	0	312	1	0		0		Low		0			0
Mzambarauni	29	8	0	0	0	1	696	192	1	Low		0		Low		1			0
Mzambarauni	0	14	0	0	0	0	0	336	1	0		0		Low		1			0
Mzambarauni	105	15	0	0	0	1	2520	360	1	Low		0		Low		1			0
Mzambarauni	0	0	0	0	0	0	0	0	0	0		0		0		0			0
Mzambarauni	13	6	0	0	0	1	312	144	1	Low		0		Low		1			0
Mzambarauni	0	0	10	1	240	0	0	0	1	0		Low		0		1			0
Mzambarauni	0	3	5	1	120	0	0	72	1	0		Low		Low		1			0
Mzambarauni	498	18	13	1	312	1	11952	432	1	Moderate		Low		Low		1			MH
Mzambarauni	92	72	44	1	1056	1	2208	1728	1	Low		Low		Moderate		1			MH
Mzambarauni	0	4	6	1	144	0	0	96	1	0		Low		Low		1			0
Mzambarauni	11	29	0	0	0	1	264	696	1	Low		0		Low		1			0
Mzambarauni	5	3	0	0	0	1	120	72	1	Low		0		Low		1			0
Mzambarauni	0	0	3	1	72	0	0	0	1	0		Low		0		1			0
Mzambarauni	0	62	48	1	1152	0	0	1488	1	0		Low		Moderate		1			MH
Mzambarauni	0	45	261	1	6264	0	0	1080	1	0		High		Moderate		1			MH
Mzambarauni	0	0	0	0	0	0	0	0	0	0		0		0		0			0
Mzambarauni	9	15	30	1	720	1	216	360	1	Low		Low		Low		1			0
Mzambarauni	105	42	0	0	0	1	2520	1008	1	Low		0		Moderate		1			MH
Ngo'mbeni	290	15				1	6960	360		Moderate				Low		1			MH
Ngo'mbeni	0	8	0	0	0	0	0	192	1	0		0		Low		1			0
Ngo'mbeni	0	0	0	0	0	0	0	0	0	0		0		0		0			0
Ngo'mbeni	250	22	2	1	48	1	6000	528	1	Moderate		Low		Low		1			MH
Ngo'mbeni	0	33	0	0	0	0	0	792	1	0		0		Low		0			0
Ngo'mbeni	0	92	106	1	2544	0	0	2208	1	0		Moderate		Moderate		1			MH
Ngo'mbeni	0	0	0	0	0	0	0	0	0	0		0		0		0			0
Ngo'mbeni	40	4	0	0	0	1	960	96	1	Low		0		Low		1			0
Ngo'mbeni
Ngo'mbeni	0	8	0	0	0	0	0	192	1	0		0		Low		1			0
Ngo'mbeni	7	47	0	0	0	1	168	1128	1	Low		0		Moderate		1			MH
Ngo'mbeni	0	16	0	0	0	0	0	384	1	0		0		Low		1			0
Ngo'mbeni	2	0	0	0	0	1	48	0	1	Low		0		0		1			0
Ngo'mbeni	0	8	0	0	0	0	0	192	1	0		0		Low		1			0
Ngo'mbeni	0	0	0	0	0	0	0	0	0	0		0		0		0			0
Ngo'mbeni	0	0	0	0	0	0	0	0	0	0		0		0		0			0
Ngo'mbeni	155	65	0	0	0	1	3720	1560	1	Low		0		Moderate		1			MH
Ngo'mbeni	0	288	7	1	168	0	0	6912	1	0		Low		Moderate		1			MH
Ngo'mbeni	725	44	0	0	0	1	17400	1056	1	Moderate		0		Moderate		1			MH
Ngo'mbeni	82	31	2	1	48	1	1968	744	1	Low		Low		Low		1			0
Ngo'mbeni	0	0	0	0	0	0	0	0	0	0		0		0		0			0
Ngo'mbeni	50	4	0	0	0	1	1200	96	1	Low		0		Low		1			0
Ngo'mbeni	1214	49	0	0	0	1	29136	1176	1	Moderate		0		Moderate		1			MH
Ngo'mbeni	0	2	0	0	0	0	0	48	1	0		0		Low		1			0
Ngo'mbeni	44	21	0	0	0	1	1056	504	1	Low		0		Low		1			0
Ngo'mbeni	47	26	0	0	0	1	1128	624	1	Low		0		Low		1			0
Ngo'mbeni	0	8	0	0	0	0	0	192	1	0		0		Low		1			0
Ngo'mbeni	230	54	0	0	0	1	5520	1296	1	Moderate		0		Moderate		1			MH
Ngo'mbeni	75	0	0	0	0	1	1800	0	1	Low		0		0		1			0
Ngo'mbeni
Ngo'mbeni	0	18	11	1	264	0	0	432	1	0		Low		Low		1			0
Ngo'mbeni	0	0	0	0	0	0	0	0	0	0		0		0		0			0
Ngo'mbeni	85	7	0	0	0	1	2040	168	1	Low		0		Low		1			0
Ngo'mbeni	0	4	0	0	0	0	0	96	1	0		0		Low		1			0
Ngo'mbeni	1418	66	0	0	0	1	34032	1584	1	Moderate		0		Moderate		1			MH
Ngo'mbeni	0	14	3	1	72	0	0	336	1	0		Low		Low		1			0
Ngo'mbeni	0	20	0	0	0	0	0	480	1	0		0		Low		1			0
Ngo'mbeni	365	6	0	0	0	1	8760	144	1	Moderate		0		Low		1			MH
Ngo'mbeni	0	0	0	0	0	0	0	0	0	0		0		0		0			0
Ngo'mbeni	0	0				0	0	0		0				0		0			0
Ngo'mbeni
Ngo'mbeni	88	30	0	0	0	1	2112	720	1	Low		0		Low		1			0
Ngo'mbeni	595	30				1	14280	720		Moderate				Low		1			MH
Ngo'mbeni	73	41	0	0	0	1	1752	984	1	Low		0		Low		1			0
Ngo'mbeni	0	0	0	0	0	0	0	0	0	0		0		0		0			0
Ngo'mbeni	0	9	0	0	0	0	0	216	1	0		0		Low		1			0
Ngo'mbeni	320	6	0	0	0	1	7680	144	1	Moderate		0		Low		1			MH
Ngo'mbeni	18	6	0	0	0	1	432	144	1	Low		0		Low		1			0
Ngo'mbeni	0	0	0	0	0	0	0	0	0	0		0		0		0			0
Ngo'mbeni	0	13	0	0	0	0	0	312	1	0		0		Low		1			0
Ngo'mbeni	0	30	0	0	0	0	0	720	1	0		0		Low		1			0
Ngo'mbeni	1200	30	0	0	0	1	28800	720	1	Moderate		0		Low		1			MH
Ngo'mbeni	82	49	31	1	744	1	1968	1176	1	Low		Low		Moderate		1			MH
Ngo'mbeni	947	23	0	0	0	1	22728	552	1	Moderate		0		Low		1			MH
Ngo'mbeni
Ngo'mbeni	58	19	0	0	0	1	1392	456	1	Low		0		Low		1			0
Ngo'mbeni	1820	62	0	0	0	1	43680	1488	1	Moderate		0		Moderate		1			MH
Ngo'mbeni	0	11	0	0	0	0	0	264	1	0		0		Low		1			0
Ngo'mbeni	1652	61	0	0	0	1	39648	1464	1	Moderate		0		Moderate		1			MH
Ngo'mbeni	881	11	0	0	0	1	21144	264	1	Moderate		0		Low		1			MH
Ngo'mbeni	178	42	16	1	384	1	4272	1008	1	Low		Low		Moderate		1			MH
Ngo'mbeni	128	2	3	1	72	1	3072	48	1	Low		Low		Low		1			0
Ngo'mbeni	36	22	8	1	192	1	864	528	1	Low		Low		Low		1			0
Ngo'mbeni	0	11	0	0	0	0	0	264	1	0		0		Low		1			0
Ngo'mbeni	0	47	8	1	192	0	0	1128	1	0		Low		Moderate		1			MH
Ngo'mbeni
Ngo'mbeni	0	0	0	0	0	0	0	0	0	0		0		0		0			0
Ngo'mbeni	0	6	0	0	0	0	0	144	1	0		0		Low		1			0
Ngo'mbeni	0	8	0	0	0	0	0	192	1	0		0		Low		1			0
Ngo'mbeni	0	14	0	0	0	0	0	336	1	0		0		Low		1			0
Ngo'mbeni	0	0	0	0	0	0	0	0	0	0		0		0		0			0
Ngo'mbeni	0	7	0	0	0	0	0	168	1	0		0		Low		1			0
Ngo'mbeni	120	80	0	0	0	1	2880	1920	1	Low		0		Moderate		1			MH
Ngo'mbeni	0	2	0	0	0	0	0	48	1	0		0		Low		1			0
Ngo'mbeni	0	2	0	0	0	0	0	48	1	0		0		Low		1			0
Ngo'mbeni	0	0	0	0	0	0	0	0	0	0		0		0		0			0
Ngo'mbeni	0	14	0	0	0	0	0	336	1	0		0		Low		1			0
Ngo'mbeni	0	0	0	0	0	0	0	0	0	0		0		0		0			0
Ngo'mbeni	360	9	3	1	72	1	8640	216	1	Moderate		Low		Low		1			MH
Ngo'mbeni	3	5	0	0	0	1	72	120	1	Low		0		Low		1			0
Ngo'mbeni
Ngo'mbeni	0	14	0	0	0	0	0	336	1	0		0		Low		1			0
Ngo'mbeni	4	3	0	0	0	1	96	72	1	Low		0		Low		1			0
Ngo'mbeni	10	6	0	0	0	1	240	144	1	Low		0		Low		1			0
Ngo'mbeni	0	3	2	1	48	0	0	72	1	0		Low		Low		1			0
Ngwachani	0	6	0	0	0	0	0	144	1	0		0		Low		1			0
Ngwachani	98	8	10	1	240	1	2352	192	1	Low		Low		Low		1			0
Ngwachani	0	17	3	1	72	0	0	408	1	0		Low		Low		1			0
Ngwachani	0	2	0	0	0	0	0	48	1	0		0		Low		1			0
Ngwachani	473	18	2	1	48	1	11352	432	1	Moderate		Low		Low		1			MH
Ngwachani	84	13	0	0	0	1	2016	312	1	Low		0		Low		1			0
Ngwachani	0	0	0	0	0	0	0	0	0	0		0		0		0			0
Ngwachani	5	9	0	0	0	1	120	216	1	Low		0		Low		1			0
Ngwachani	0	352	13	1	312	0	0	8448	1	0		Low		Moderate		1			MH
Ngwachani	0	2	0	0	0	0	0	48	1	0		0		Low		0			0
Ngwachani	0	5	0	0	0	0	0	120	1	0		0		Low		1			0
Ngwachani	0	30	18	1	432	0	0	720	1	0		Low		Low		1			0
Ngwachani	0	9	0	0	0	0	0	216	1	0		0		Low		1			0
Ngwachani	62	67	45	1	1080	1	1488	1608	1	Low		Low		Moderate		1			MH
Ngwachani	929	16	10	1	240	1	22296	384	1	Moderate		Low		Low		1			MH
Ngwachani	243	21	0	0	0	1	5832	504	1	Moderate		0		Low		1			MH
Ngwachani	0	0	0	0	0	0	0	0	0	0		0		0		0			0
Ngwachani	422	43	6	1	144	1	10128	1032	1	Moderate		Low		Moderate		1			MH
Ngwachani	3	11	5	1	120	1	72	264	1	Low		Low		Low		1			0
Ngwachani	20	10	0	0	0	1	480	240	1	Low		0		Low		1			0
Ngwachani	0	9	0	0	0	0	0	216	1	0		0		Low		1			0
Ngwachani	0	0	0	0	0	0	0	0	0	0		0		0		0			0
Ngwachani	100	23	14	1	336	1	2400	552	1	Low		Low		Low		1			0
Ngwachani	115	68	7	1	168	1	2760	1632	1	Low		Low		Moderate		1			MH
Ngwachani	34	0	2	1	48	1	816	0	1	Low		Low		0		1			0
Ngwachani	0	10	8	1	192	0	0	240	1	0		Low		Low		1			0
Ngwachani	10	5	0	0	0	1	240	120	1	Low		0		Low		1			0
Ngwachani	74	61	0	0	0	1	1776	1464	1	Low		0		Moderate		1			MH
Ngwachani	3	25	0	0	0	1	72	600	1	Low		0		Low		1			0
Ngwachani	114	14	0	0	0	1	2736	336	1	Low		0		Low		1			0
Ngwachani	162	31	6	1	144	1	3888	744	1	Low		Low		Low		1			0
Ngwachani	550	22	0	0	0	1	13200	528	1	Moderate		0		Low		1			MH
Ngwachani	1560	51	14	1	336	1	37440	1224	1	Moderate		Low		Moderate		1			MH
Ngwachani	0	0	0	0	0	0	0	0	0	0		0		0		0			0
Ngwachani	0	6	120	1	2880	0	0	144	1	0		Moderate		Low		1			MH
Ngwachani	3	29	0	0	0	1	72	696	1	Low		0		Low		1			0
Ngwachani	0	10	0	0	0	0	0	240	1	0		0		Low		1			0
Ngwachani	128	25	4	1	96	1	3072	600	1	Low		Low		Low		1			0
Ngwachani	65	39	2	1	48	1	1560	936	1	Low		Low		Low		1			0
Ngwachani	0	60	2	1	48	0	0	1440	1	0		Low		Moderate		1			MH
Ngwachani	0	0	0	0	0	0	0	0	0	0		0		0		0			0
Ngwachani	57	15	0	0	0	1	1368	360	1	Low		0		Low		1			0
Ngwachani	12	8	0	0	0	1	288	192	1	Low		0		Low		1			0
Ngwachani	0	32	0	0	0	0	0	768	1	0		0		Low		0			0
Ngwachani	0	18	36	1	864	0	0	432	1	0		Low		Low		1			0
Ngwachani	24	8	5	1	120	1	576	192	1	Low		Low		Low		1			0
Ngwachani	0	0	0	0	0	0	0	0	0	0		0		0		0			0
Ngwachani	119	2	4	1	96	1	2856	48	1	Low		Low		Low		1			0
Ngwachani	71	162	18	1	432	1	1704	3888	1	Low		Low		Moderate		1			MH
Ngwachani	0	20	5	1	120	0	0	480	1	0		Low		Low		1			0
Ngwachani	0	1	0	0	0	0	0	24	1	0		0		Low		1			0
Ngwachani	153	78	15	1	360	1	3672	1872	1	Low		Low		Moderate		1			MH
Ngwachani	0	6	8	1	192	0	0	144	1	0		Low		Low		1			0
Ngwachani	24	7	9	1	216	1	576	168	1	Low		Low		Low		1			0
Ngwachani	71	16	11	1	264	1	1704	384	1	Low		Low		Low		1			0
Ngwachani	186	22	12	1	288	1	4464	528	1	Low		Low		Low		1			0
Ngwachani	0	27	0	0	0	0	0	648	1	0		0		Low		1			0
Ngwachani	0	39	12	1	288	0	0	936	1	0		Low		Low		1			0
Ngwachani	0	6	0	0	0	0	0	144	1	0		0		Low		1			0
Ngwachani	508	37	0	0	0	1	12192	888	1	Moderate		0		Low		1			MH
Ngwachani	391	27	9	1	216	1	9384	648	1	Moderate		Low		Low		1			MH
Ngwachani	48	13	9	1	216	1	1152	312	1	Low		Low		Low		1			0
Ngwachani	86	324	57	1	1368	1	2064	7776	1	Low		Low		Moderate		1			MH
Ngwachani	1016	85	0	0	0	1	24384	2040	1	Moderate		0		Moderate		1			MH
Ngwachani	800	6	0	0	0	1	19200	144	1	Moderate		0		Low		1			MH
Ngwachani	31	17	212	1	5088	1	744	408	1	Low		High		Low		1			MH
Ngwachani	0	10	4	1	96	0	0	240	1	0		Low		Low		1			0
Ngwachani	0	4	0	0	0	0	0	96	1	0		0		Low		1			0
Ngwachani	0	5	0	0	0	0	0	120	1	0		0		Low		1			0
Ngwachani	0	8	0	0	0	0	0	192	1	0		0		Low		1			0
Ngwachani	48	30	18	1	432	1	1152	720	1	Low		Low		Low		1			0
Ngwachani	46	36	4	1	96	1	1104	864	1	Low		Low		Low		1			0
Ngwachani	0	11	0	0	0	0	0	264	1	0		0		Low		1			0
Ngwachani	0	17	0	0	0	0	0	408	1	0		0		Low		1			0
Ngwachani	3	31	62	1	1488	1	72	744	1	Low		Low		Low		1			0
Ngwachani	474	47	21	1	504	1	11376	1128	1	Moderate		Low		Moderate		1			MH
Ngwachani	38	15	9	1	216	1	912	360	1	Low		Low		Low		1			0
Ngwachani	58	7	0	0	0	1	1392	168	1	Low		0		Low		1			0
Ngwachani	380	5	0	0	0	1	9120	120	1	Moderate		0		Low		1			MH
Ngwachani	0	54	0	0	0	0	0	1296	1	0		0		Moderate		1			MH
Ngwachani	0	2	1	1	24	0	0	48	1	0		Low		Low		1			0
Ngwachani	0	66	28	1	672	0	0	1584	1	0		Low		Moderate		1			MH
Ngwachani	7	19	2	1	48	1	168	456	1	Low		Low		Low		1			0
Ngwachani	0	12	0	0	0	0	0	288	1	0		0		Low		1			0
Ngwachani	10	2	1	1	24	1	240	48	1	Low		Low		Low		1			0
Ngwachani	0	3	0	0	0	0	0	72	1	0		0		Low		1			0
Ngwachani	112	0	0	0	0	1	2688	0	1	Low		0		0		1			0
Ngwachani	0	41	0	0	0	0	0	984	1	0		0		Low		1			0
Ngwachani	100	8	4	1	96	1	2400	192	1	Low		Low		Low		1			0
Ngwachani	92	75	35	1	840	1	2208	1800	1	Low		Low		Moderate		1			MH
Ngwachani	52	12	0	0	0	1	1248	288	1	Low		0		Low		1			0
Ngwachani	9	3	0	0	0	1	216	72	1	Low		0		Low		1			0
Ngwachani	0	5	0	0	0	0	0	120	1	0		0		Low		1			0
Ngwachani	1	7	0	0	0	1	24	168	1	Low		0		Low		1			0
Ngwachani	1925	125	22	1	528	1	46200	3000	1	Moderate		Low		Moderate		1			MH
Ngwachani	0	9	0	0	0	0	0	216	1	0		0		Low		1			0
Ngwachani	294	95	9	1	216	1	7056	2280	1	Moderate		Low		Moderate		1			MH
Ngwachani	28	34	65	1	1560	1	672	816	1	Low		Low		Low		1			0
Ngwachani	349	4	0	0	0	1	8376	96	1	Moderate		0		Low		1			MH
Ngwachani	44	221	14	1	336	1	1056	5304	1	Low		Low		Moderate		1			MH
Piki	0	0	0	0	0	0	0	0	0	0		0		0		0			0
Piki	0	46	13	1	312	0	0	1104	1	0		Low		Moderate		1			MH
Piki	0	25	0	0	0	0	0	600	1	0		0		Low		1			0
Piki	2	113	28	1	672	1	48	2712	1	Low		Low		Moderate		1			MH
Piki	0	0	0	0	0	0	0	0	0	0		0		0		0			0
Piki
Piki	0	0	0	0	0	0	0	0	0	0		0		0		0			0
Piki	0	4	0	0	0	0	0	96	1	0		0		Low		0			0
Piki	0	22	14	1	336	0	0	528	1	0		Low		Low		1			0
Piki	85	20	0	0	0	1	2040	480	1	Low		0		Low		1			0
Piki	32	36	34	1	816	1	768	864	1	Low		Low		Low		1			0
Piki	21	98	210	1	5040	1	504	2352	1	Low		High		Moderate		1			MH
Piki	0	9	0	0	0	0	0	216	1	0		0		Low		1			0
Piki	0	17	0	0	0	0	0	408	1	0		0		Low		1			0
Piki	27	7	4	1	96	1	648	168	1	Low		Low		Low		1			0
Piki	0	0	0	0	0	0	0	0	0	0		0		0		0			0
Piki	0	10	0	0	0	0	0	240	1	0		0		Low		1			0
Piki	96	87	35	1	840	1	2304	2088	1	Low		Low		Moderate		1			MH
Piki	0	22	0	0	0	0	0	528	1	0		0		Low		1			0
Piki	371	77	50	1	1200	1	8904	1848	1	Moderate		Low		Moderate		1			MH
Piki	0	0	30	1	720	0	0	0	1	0		Low		0		1			0
Piki	0	148	44	1	1056	0	0	3552	1	0		Low		Moderate		1			MH
Piki	0	0	0	0	0	0	0	0	0	0		0		0		0			0
Piki	25	34	19	1	456	1	600	816	1	Low		Low		Low		1			0
Piki	3	29	55	1	1320	1	72	696	1	Low		Low		Low		1			0
Piki	0	14	3	1	72	0	0	336	1	0		Low		Low		1			0
Piki	0	11	0	0	0	0	0	264	1	0		0		Low		1			0
Piki	0	16	0	0	0	0	0	384	1	0		0		Low		1			0
Piki	230	68	0	0	0	1	5520	1632	1	Moderate		0		Moderate		1			MH
Piki	0	0	0	0	0	0	0	0	0	0		0		0		0			0
Piki	0	17	8	1	192	0	0	408	1	0		Low		Low		1			0
Piki	0	53	12	1	288	0	0	1272	1	0		Low		Moderate		1			MH
Piki	0	0	0	0	0	0	0	0	0	0		0		0		0			0
Piki	0	17	30	1	720	0	0	408	1	0		Low		Low		1			0
Piki	190	48	20	1	480	1	4560	1152	1	Low		Low		Moderate		1			MH
Piki	0	20	6	1	144	0	0	480	1	0		Low		Low		1			0
Piki	9	20	9	1	216	1	216	480	1	Low		Low		Low		1			0
Piki	0	5	13	1	312	0	0	120	1	0		Low		Low		1			0
Piki	19	8	4	1	96	1	456	192	1	Low		Low		Low		1			0
Piki	0	5	0	0	0	0	0	120	1	0		0		Low		1			0
Piki	0	9	0	0	0	0	0	216	1	0		0		Low		1			0
Piki	32	4	48	1	1152	1	768	96	1	Low		Low		Low		1			0
Piki	0	40	19	1	456	0	0	960	1	0		Low		Low		1			0
Piki	0	0	0	0	0	0	0	0	0	0		0		0		0			0
Piki	0	26	2	1	48	0	0	624	1	0		Low		Low		1			0
Piki	0	28	6	1	144	0	0	672	1	0		Low		Low		1			0
Piki	0	0	0	0	0	0	0	0	0	0		0		0		0			0
Piki	0	3	18	1	432	0	0	72	1	0		Low		Low		1			0
Piki	0	20	3	1	72	0	0	480	1	0		Low		Low		1			0
Piki	144	61	30	1	720	1	3456	1464	1	Low		Low		Moderate		1			MH
Piki	0	13	0	0	0	0	0	312	1	0		0		Low		1			0
Piki	0	13	0	0	0	0	0	312	1	0		0		Low		0			0
Piki	66	21	14	1	336	1	1584	504	1	Low		Low		Low		1			0
Piki	0	20	18	1	432	0	0	480	1	0		Low		Low		1			0
Piki	192	71	0	0	0	1	4608	1704	1	Low		0		Moderate		1			MH
Piki	0	33	29	1	696	0	0	792	1	0		Low		Low		1			0
Piki	0	29	11	1	264	0	0	696	1	0		Low		Low		1			0
Piki	0	5	0	0	0	0	0	120	1	0		0		Low		1			0
Piki	0	25	0	0	0	0	0	600	1	0		0		Low		1			0
Piki	5	32	6	1	144	1	120	768	1	Low		Low		Low		1			0
Piki	0	7	0	0	0	0	0	168	1	0		0		Low		1			0
Piki	9	28	19	1	456	1	216	672	1	Low		Low		Low		1			0
Piki	0	27	0	0	0	0	0	648	1	0		0		Low		0			0
Piki	0	2	2	1	48	0	0	48	1	0		Low		Low		1			0
Piki	0	16	10	1	240	0	0	384	1	0		Low		Low		1			0
Piki	0	9	0	0	0	0	0	216	1	0		0		Low		1			0
Piki	3	5	0	0	0	1	72	120	1	Low		0		Low		1			0
Piki	60	13	0	0	0	1	1440	312	1	Low		0		Low		1			0
Piki	0	8	0	0	0	0	0	192	1	0		0		Low		1			0
Piki	0	2	3	1	72	0	0	48	1	0		Low		Low		1			0
Piki	130	47	16	1	384	1	3120	1128	1	Low		Low		Moderate		1			MH
Piki	30	40	16	1	384	1	720	960	1	Low		Low		Low		1			0
Piki	12	0	6	1	144	1	288	0	1	Low		Low		0		1			0
Piki
Piki	0	30	35	1	840	0	0	720	1	0		Low		Low		1			0
Piki	87	11	23	1	552	1	2088	264	1	Low		Low		Low		1			0
Piki	12	75	95	1	2280	1	288	1800	1	Low		Moderate		Moderate		1			MH
Piki	750	200	30	1	720	1	18000	4800	1	Moderate		Low		Moderate		1			MH
Piki	11	2	0	0	0	1	264	48	1	Low		0		Low		1			0
Piki	0	5	0	0	0	0	0	120	1	0		0		Low		1			0
Piki	135	25	8	1	192	1	3240	600	1	Low		Low		Low		1			0
Piki	0	3	0	0	0	0	0	72	1	0		0		Low		1			0
Piki	36	437	0	0	0	1	864	10488	1	Low		0		High		1			MH
Piki	2	0	0	0	0	1	48	0	1	Low		0		0		1			0
Piki	0	5	0	0	0	0	0	120	1	0		0		Low		1			0
Piki	0	0	0	0	0	0	0	0	0	0		0		0		0			0
Piki	0	3	0	0	0	0	0	72	1	0		0		Low		1			0
Piki	0	0	0	0	0	0	0	0	0	0		0		0		0			0
Piki	0	15	0	0	0	0	0	360	1	0		0		Low		0			0
Piki	19	85	140	1	3360	1	456	2040	1	Low		Moderate		Moderate		1			MH
Piki	0	3	5	1	120	0	0	72	1	0		Low		Low		1			0
Piki	2	1	0	0	0	1	48	24	1	Low		0		Low		1			0
Piki	0	94	26	1	624	0	0	2256	1	0		Low		Moderate		1			MH
Piki	5	30	3	1	72	1	120	720	1	Low		Low		Low		1			0
Piki	0	0	0	0	0	0	0	0	0	0		0		0		0			0
Piki	0	6	96	1	2304	0	0	144	1	0		Moderate		Low		1			MH
Piki	41	88	66	1	1584	1	984	2112	1	Low		Low		Moderate		1			MH
Piki	0	5	0	0	0	0	0	120	1	0		0		Low		1			0
Piki	0	22	0	0	0	0	0	528	1	0		0		Low		1			0
Piki	45	14	8	1	192	1	1080	336	1	Low		Low		Low		1			0
Pujini	174	96	18	1	432	1	4176	2304	1	Low		Low		Moderate		1			MH
Pujini	287	11	0	0	0	1	6888	264	1	Moderate		0		Low		1			MH
Pujini	150	44	28	1	672	1	3600	1056	1	Low		Low		Moderate		1			MH
Pujini	0	12	0	0	0	0	0	288	1	0		0		Low		1			0
Pujini	8	12	0	0	0	1	192	288	1	Low		0		Low		1			0
Pujini	2	3	0	0	0	1	48	72	1	Low		0		Low		1			0
Pujini	0	39	19	1	456	0	0	936	1	0		Low		Low		1			0
Pujini	0	6	0	0	0	0	0	144	1	0		0		Low		1			0
Pujini	72	31	14	1	336	1	1728	744	1	Low		Low		Low		1			0
Pujini	0	0	0	0	0	0	0	0	0	0		0		0		0			0
Pujini	185	17	5	1	120	1	4440	408	1	Low		Low		Low		1			0
Pujini	174	7	2	1	48	1	4176	168	1	Low		Low		Low		1			0
Pujini	580	72	102	1	2448	1	13920	1728	1	Moderate		Moderate		Moderate		1			MH
Pujini	215	85	0	0	0	1	5160	2040	1	Moderate		0		Moderate		1			MH
Pujini	5	16	0	0	0	1	120	384	1	Low		0		Low		1			0
Pujini	170	28	0	0	0	1	4080	672	1	Low		0		Low		1			0
Pujini	0	1	0	0	0	0	0	24	1	0		0		Low		1			0
Pujini	84	13	0	0	0	1	2016	312	1	Low		0		Low		1			0
Pujini	0	8	0	0	0	0	0	192	1	0		0		Low		1			0
Pujini	287	66	0	0	0	1	6888	1584	1	Moderate		0		Moderate		1			MH
Pujini	0	13	0	0	0	0	0	312	1	0		0		Low		1			0
Pujini	2	4	0	0	0	1	48	96	1	Low		0		Low		1			0
Pujini	114	62	39	1	936	1	2736	1488	1	Low		Low		Moderate		1			MH
Pujini	60	7	0	0	0	1	1440	168	1	Low		0		Low		1			0
Pujini	0	18	0	0	0	0	0	432	1	0		0		Low		1			0
Pujini	0	9	13	1	312	0	0	216	1	0		Low		Low		1			0
Pujini	37	149	55	1	1320	1	888	3576	1	Low		Low		Moderate		1			MH
Pujini	0	0	0	0	0	0	0	0	0	0		0		0		0			0
Pujini	62	27	14	1	336	1	1488	648	1	Low		Low		Low		1			0
Pujini	71	44	11	1	264	1	1704	1056	1	Low		Low		Moderate		1			MH
Pujini	0	5	0	0	0	0	0	120	1	0		0		Low		1			0
Pujini	0	3	0	0	0	0	0	72	1	0		0		Low		1			0
Pujini	2	179	0	0	0	1	48	4296	1	Low		0		Moderate		1			MH
Pujini	5	19	1	1	24	1	120	456	1	Low		Low		Low		1			0
Pujini	0	4	2	1	48	0	0	96	1	0		Low		Low		1			0
Pujini	0	25	2	1	48	0	0	600	1	0		Low		Low		1			0
Pujini	0	42	1	1	24	0	0	1008	1	0		Low		Moderate		1			MH
Pujini	0	0	0	0	0	0	0	0	0	0		0		0		0			0
Pujini	0	0	3	1	72	0	0	0	1	0		Low		0		1			0
Pujini	1656	122	9	1	216	1	39744	2928	1	Moderate		Low		Moderate		1			MH
Pujini	8	29	20	1	480	1	192	696	1	Low		Low		Low		1			0
Pujini	0	1	0	0	0	0	0	24	1	0		0		Low		1			0
Pujini	0	48	0	0	0	0	0	1152	1	0		0		Moderate		1			MH
Pujini	0	45	4	1	96	0	0	1080	1	0		Low		Moderate		1			MH
Pujini	0	0	2	1	48	0	0	0	1	0		Low		0		1			0
Pujini	43	252	8	1	192	1	1032	6048	1	Low		Low		Moderate		1			MH
Pujini	0	28	0	0	0	0	0	672	1	0		0		Low		1			0
Pujini	0	55	0	0	0	0	0	1320	1	0		0		Moderate		1			MH
Pujini	0	56	0	0	0	0	0	1344	1	0		0		Moderate		1			MH
Pujini	62	30	17	1	408	1	1488	720	1	Low		Low		Low		1			0
Pujini	0	6	0	0	0	0	0	144	1	0		0		Low		1			0
Pujini	453	55	28	1	672	1	10872	1320	1	Moderate		Low		Moderate		1			MH
Pujini	0	18	7	1	168	0	0	432	1	0		Low		Low		1			0
Pujini	0	38	0	0	0	0	0	912	1	0		0		Low		1			0
Pujini	0	8	0	0	0	0	0	192	1	0		0		Low		1			0
Pujini	0	54	1	1	24	0	0	1296	1	0		Low		Moderate		1			MH
Pujini	283	66	29	1	696	1	6792	1584	1	Moderate		Low		Moderate		1			MH
Pujini	0	3	0	0	0	0	0	72	1	0		0		Low		1			0
Pujini	0	28	0	0	0	0	0	672	1	0		0		Low		1			0
Pujini	6	15	12	1	288	1	144	360	1	Low		Low		Low		1			0
Pujini	87	12	3	1	72	1	2088	288	1	Low		Low		Low		1			0
Pujini	0	21	0	0	0	0	0	504	1	0		0		Low		1			0
Pujini	15	24	0	0	0	1	360	576	1	Low		0		Low		1			0
Pujini	77	30	23	1	552	1	1848	720	1	Low		Low		Low		1			0
Pujini	5	8	0	0	0	1	120	192	1	Low		0		Low		1			0
Pujini	143	14	0	0	0	1	3432	336	1	Low		0		Low		1			0
Pujini	159	33	0	0	0	1	3816	792	1	Low		0		Low		1			0
Pujini	0	31	2	1	48	0	0	744	1	0		Low		Low		1			0
Pujini	0	8	0	0	0	0	0	192	1	0		0		Low		0			0
Pujini	91	32	0	0	0	1	2184	768	1	Low		0		Low		1			0
Pujini	0	13	0	0	0	0	0	312	1	0		0		Low		1			0
Pujini	0	31	5	1	120	0	0	744	1	0		Low		Low		1			0
Pujini	167	33	0	0	0	1	4008	792	1	Low		0		Low		1			0
Pujini	250	13	0	0	0	1	6000	312	1	Moderate		0		Low		1			MH
Pujini	82	41	13	1	312	1	1968	984	1	Low		Low		Low		1			0
Pujini	409	32	0	0	0	1	9816	768	1	Moderate		0		Low		1			MH
Pujini	123	39	8	1	192	1	2952	936	1	Low		Low		Low		1			0
Pujini	0	0	0	0	0	0	0	0	0	0		0		0		0			0
Pujini	0	8	0	0	0	0	0	192	1	0		0		Low		1			0
Pujini	165	12	0	0	0	1	3960	288	1	Low		0		Low		1			0
Pujini	0	0	0	0	0	0	0	0	0	0		0		0		0			0
Pujini	0	4	0	0	0	0	0	96	1	0		0		Low		1			0
Pujini	98	65	21	1	504	1	2352	1560	1	Low		Low		Moderate		1			MH
Pujini	0	3	8	1	192	0	0	72	1	0		Low		Low		1			0
Pujini	0	31	0	0	0	0	0	744	1	0		0		Low		1			0
Pujini	35	5	0	0	0	1	840	120	1	Low		0		Low		1			0
Pujini	0	5	0	0	0	0	0	120	1	0		0		Low		1			0
Pujini	9	12	5	1	120	1	216	288	1	Low		Low		Low		1			0
Pujini	134	27	0	0	0	1	3216	648	1	Low		0		Low		1			0
Pujini	49	18	3	1	72	1	1176	432	1	Low		Low		Low		1			0
Pujini	0	4	0	0	0	0	0	96	1	0		0		Low		0			0
Pujini	0	66	5	1	120	0	0	1584	1	0		Low		Moderate		1			MH
Pujini	6	12	0	0	0	1	144	288	1	Low		0		Low		1			0
Pujini	0	0	0	0	0	0	0	0	0	0		0		0		0			0
Pujini	0	0	0	0	0	0	0	0	0	0		0		0		0			0
Pujini	0	8	0	0	0	0	0	192	1	0		0		Low		0			0
Pujini	378	52	11	1	264	1	9072	1248	1	Moderate		Low		Moderate		1			MH
Pujini	0	0	0	0	0	0	0	0	0	0		0		0		0			0
Pujini	0	0	0	0	0	0	0	0	0	0		0		0		0			0
Pujini	0	31	0	0	0	0	0	744	1	0		0		Low		0			0
Shumba Viamboni	0	6	0	0	0	0	0	144	1	0		0		Low		0			0
Shumba Viamboni	280	15	20	1	480	1	6720	360	1	Moderate		Low		Low		1			MH
Shumba Viamboni	5	0	37	1	888	1	120	0	1	Low		Low		0		1			0
Shumba Viamboni	0	7	8	1	192	0	0	168	1	0		Low		Low		1			0
Shumba Viamboni	0	148	75	1	1800	0	0	3552	1	0		Low		Moderate		1			MH
Shumba Viamboni	0	9	13	1	312	0	0	216	1	0		Low		Low		1			0
Shumba Viamboni	672	68	36	1	864	1	16128	1632	1	Moderate		Low		Moderate		1			MH
Shumba Viamboni	0	2	4	1	96	0	0	48	1	0		Low		Low		1			0
Shumba Viamboni	0	2	4	1	96	0	0	48	1	0		Low		Low		1			0
Shumba Viamboni	0	5	2	1	48	0	0	120	1	0		Low		Low		1			0
Shumba Viamboni	0	0	18	1	432	0	0	0	1	0		Low		0		1			0
Shumba Viamboni	16	24	63	1	1512	1	384	576	1	Low		Low		Low		1			0
Shumba Viamboni	0	14	22	1	528	0	0	336	1	0		Low		Low		1			0
Shumba Viamboni	0	10	3	1	72	0	0	240	1	0		Low		Low		1			0
Shumba Viamboni	20	7	30	1	720	1	480	168	1	Low		Low		Low		1			0
Shumba Viamboni	0	0	0	0	0	0	0	0	0	0		0		0		0			0
Shumba Viamboni	0	0	0	0	0	0	0	0	0	0		0		0		0			0
Shumba Viamboni	0	5	0	0	0	0	0	120	1	0		0		Low		0			0
Shumba Viamboni	0	2	24	1	576	0	0	48	1	0		Low		Low		1			0
Shumba Viamboni	0	3	5	1	120	0	0	72	1	0		Low		Low		1			0
Shumba Viamboni	108	6	0	0	0	1	2592	144	1	Low		0		Low		1			0
Shumba Viamboni	0	16	3	1	72	0	0	384	1	0		Low		Low		1			0
Shumba Viamboni	0	52	0	0	0	0	0	1248	1	0		0		Moderate		1			MH
Shumba Viamboni	0	2	8	1	192	0	0	48	1	0		Low		Low		1			0
Shumba Viamboni	0	0	0	0	0	0	0	0	0	0		0		0		0			0
Shumba Viamboni	0	18	25	1	600	0	0	432	1	0		Low		Low		1			0
Shumba Viamboni	0	9	56	1	1344	0	0	216	1	0		Low		Low		1			0
Shumba Viamboni	97	28	22	1	528	1	2328	672	1	Low		Low		Low		1			0
Shumba Viamboni	0	11	16	1	384	0	0	264	1	0		Low		Low		1			0
Shumba Viamboni	82	16	7	1	168	1	1968	384	1	Low		Low		Low		1			0
Shumba Viamboni	0	10	0	0	0	0	0	240	1	0		0		Low		1			0
Shumba Viamboni	26	12	4	1	96	1	624	288	1	Low		Low		Low		1			0
Shumba Viamboni	6	12	0	0	0	1	144	288	1	Low		0		Low		1			0
Shumba Viamboni	0	0	0	0	0	0	0	0	0	0		0		0		0			0
Shumba Viamboni	0	15	9	1	216	0	0	360	1	0		Low		Low		1			0
Shumba Viamboni	0	13	30	1	720	0	0	312	1	0		Low		Low		1			0
Shumba Viamboni	0	3	48	1	1152	0	0	72	1	0		Low		Low		1			0
Shumba Viamboni	0	21	31	1	744	0	0	504	1	0		Low		Low		1			0
Shumba Viamboni	0	0	0	0	0	0	0	0	0	0		0		0		0			0
Shumba Viamboni	0	0	0	0	0	0	0	0	0	0		0		0		0			0
Shumba Viamboni	0	5	0	0	0	0	0	120	1	0		0		Low		1			0
Shumba Viamboni	0	0	0	0	0	0	0	0	0	0		0		0		0			0
Shumba Viamboni	0	4	3	1	72	0	0	96	1	0		Low		Low		1			0
Shumba Viamboni	132	0	53	1	1272	1	3168	0	1	Low		Low		0		1			0
Shumba Viamboni	0	3	0	0	0	0	0	72	1	0		0		Low		1			0
Shumba Viamboni	0	8	0	0	0	0	0	192	1	0		0		Low		1			0
Shumba Viamboni	0	0	0	0	0	0	0	0	0	0		0		0		0			0
Shumba Viamboni	0	67	2	1	48	0	0	1608	1	0		Low		Moderate		1			MH
Shumba Viamboni	974	18	0	0	0	1	23376	432	1	Moderate		0		Low		1			MH
Shumba Viamboni	0	132	7	1	168	0	0	3168	1	0		Low		Moderate		1			MH
Shumba Viamboni	0	5	5	1	120	0	0	120	1	0		Low		Low		1			0
Shumba Viamboni	0	6	9	1	216	0	0	144	1	0		Low		Low		1			0
Shumba Viamboni	0	4	0	0	0	0	0	96	1	0		0		Low		1			0
Shumba Viamboni	10	0	0	0	0	1	240	0	1	Low		0		0		1			0
Shumba Viamboni	0	0	4	1	96	0	0	0	1	0		Low		0		1			0
Shumba Viamboni	321	28	0	0	0	1	7704	672	1	Moderate		0		Low		1			MH
Shumba Viamboni	68	42	16	1	384	1	1632	1008	1	Low		Low		Moderate		1			MH
Shumba Viamboni	0	0	11	1	264	0	0	0	1	0		Low		0		1			0
Shumba Viamboni	0	0	10	1	240	0	0	0	1	0		Low		0		1			0
Shumba Viamboni	0	0	5	1	120	0	0	0	1	0		Low		0		1			0
Shumba Viamboni	0	0	0	0	0	0	0	0	0	0		0		0		0			0
Shumba Viamboni	0	8	7	1	168	0	0	192	1	0		Low		Low		1			0
Shumba Viamboni	0	0	10	1	240	0	0	0	1	0		Low		0		1			0
Shumba Viamboni	29	44	18	1	432	1	696	1056	1	Low		Low		Moderate		1			MH
Shumba Viamboni	0	42	11	1	264	0	0	1008	1	0		Low		Moderate		1			MH
Shumba Viamboni	0	0	0	0	0	0	0	0	0	0		0		0		0			0
Shumba Viamboni	0	20	5	1	120	0	0	480	1	0		Low		Low		1			0
Shumba Viamboni	0	40	17	1	408	0	0	960	1	0		Low		Low		1			0
Shumba Viamboni	0	0	0	0	0	0	0	0	0	0		0		0		0			0
Shumba Viamboni	3	74	4	1	96	1	72	1776	1	Low		Low		Moderate		1			MH
Shumba Viamboni	0	0	4	1	96	0	0	0	1	0		Low		0		1			0
Shumba Viamboni	0	0	0	0	0	0	0	0	0	0		0		0		0			0
Shumba Viamboni	141	52	0	0	0	1	3384	1248	1	Low		0		Moderate		1			MH
Shumba Viamboni	0	9	11	1	264	0	0	216	1	0		Low		Low		1			0
Shumba Viamboni	68	3	0	0	0	1	1632	72	1	Low		0		Low		1			0
Shumba Viamboni	0	0	13	1	312	0	0	0	1	0		Low		0		1			0
Shumba Viamboni	0	3	55	1	1320	0	0	72	1	0		Low		Low		1			0
Shumba Viamboni	51	0	0	0	0	1	1224	0	1	Low		0		0		1			0
Shumba Viamboni	0	0	0	0	0	0	0	0	0	0		0		0		0			0
Shumba Viamboni	0	0	13	1	312	0	0	0	1	0		Low		0		1			0
Shumba Viamboni	467	11	4	1	96	1	11208	264	1	Moderate		Low		Low		1			MH
Shumba Viamboni	257	51	29	1	696	1	6168	1224	1	Moderate		Low		Moderate		1			MH
Shumba Viamboni	30	8	0	0	0	1	720	192	1	Low		0		Low		1			0
Shumba Viamboni	0	14	0	0	0	0	0	336	1	0		0		Low		1			0
Shumba Viamboni	27	32	25	1	600	1	648	768	1	Low		Low		Low		1			0
Shumba Viamboni	0	9	0	0	0	0	0	216	1	0		0		Low		1			0
Shumba Viamboni	49	0	69	1	1656	1	1176	0	1	Low		Low		0		1			0
Shumba Viamboni	19	33	24	1	576	1	456	792	1	Low		Low		Low		1			0
Shumba Viamboni	0	19	0	0	0	0	0	456	1	0		0		Low		1			0
Shumba Viamboni	0	1	9	1	216	0	0	24	1	0		Low		Low		1			0
Shumba Viamboni	0	9	0	0	0	0	0	216	1	0		0		Low		1			0
Shumba Viamboni	54	33	14	1	336	1	1296	792	1	Low		Low		Low		1			0
Shumba Viamboni	0	1	0	0	0	0	0	24	1	0		0		Low		1			0
Shumba Viamboni	113	39	48	1	1152	1	2712	936	1	Low		Low		Low		1			0
Shumba Viamboni	0	0	12	1	288	0	0	0	1	0		Low		0		1			0
Shumba Viamboni	18	0	35	1	840	1	432	0	1	Low		Low		0		1			0
Shumba Viamboni	0	4	0	0	0	0	0	96	1	0		0		Low		1			0
Shumba Viamboni	0	4	15	1	360	0	0	96	1	0		Low		Low		1			0
Shumba Viamboni	27	9	12	1	288	1	648	216	1	Low		Low		Low		1			0
Tumbe	822	179	45	1	1080	1	19728	4296	1	Moderate		Low		Moderate		1			MH
Tumbe	17	5	5	1	120	1	408	120	1	Low		Low		Low		1			0
Tumbe	359	217	35	1	840	1	8616	5208	1	Moderate		Low		Moderate		1			MH
Tumbe	11	77	24	1	576	1	264	1848	1	Low		Low		Moderate		1			MH
Tumbe	193	66	42	1	1008	1	4632	1584	1	Low		Low		Moderate		1			MH
Tumbe	0	44	83	1	1992	0	0	1056	1	0		Low		Moderate		1			MH
Tumbe	0	25	8	1	192	0	0	600	1	0		Low		Low		1			0
Tumbe	33	19	0	0	0	1	792	456	1	Low		0		Low		1			0
Tumbe	17	8	0	0	0	1	408	192	1	Low		0		Low		1			0
Tumbe	71	44	20	1	480	1	1704	1056	1	Low		Low		Moderate		1			MH
Tumbe	543	9	0	0	0	1	13032	216	1	Moderate		0		Low		1			MH
Tumbe	55	117	70	1	1680	1	1320	2808	1	Low		Low		Moderate		1			MH
Tumbe	0	34	21	1	504	0	0	816	1	0		Low		Low		1			0
Tumbe	31	2	0	0	0	1	744	48	1	Low		0		Low		1			0
Tumbe	273	84	115	1	2760	1	6552	2016	1	Moderate		Moderate		Moderate		1			MH
Tumbe	0	39	18	1	432	0	0	936	1	0		Low		Low		1			0
Tumbe	0	28	0	0	0	0	0	672	1	0		0		Low		0			0
Tumbe	49	45	8	1	192	1	1176	1080	1	Low		Low		Moderate		1			MH
Tumbe	0	45	0	0	0	0	0	1080	1	0		0		Moderate		1			MH
Tumbe	633	215	49	1	1176	1	15192	5160	1	Moderate		Low		Moderate		1			MH
Tumbe	0	350	0	0	0	0	0	8400	1	0		0		Moderate		1			MH
Tumbe	0	0	0	0	0	0	0	0	0	0		0		0		0			0
Tumbe	133	19	2	1	48	1	3192	456	1	Low		Low		Low		1			0
Tumbe	0	51	22	1	528	0	0	1224	1	0		Low		Moderate		1			MH
Tumbe	31	39	0	0	0	1	744	936	1	Low		0		Low		1			0
Tumbe	238	49	16	1	384	1	5712	1176	1	Moderate		Low		Moderate		1			MH
Tumbe	0	87	73	1	1752	0	0	2088	1	0		Low		Moderate		1			MH
Tumbe	64	93	25	1	600	1	1536	2232	1	Low		Low		Moderate		1			MH
Tumbe	169	88	40	1	960	1	4056	2112	1	Low		Low		Moderate		1			MH
Tumbe	400	100	0	0	0	1	9600	2400	1	Moderate		0		Moderate		1			MH
Tumbe	47	33	0	0	0	1	1128	792	1	Low		0		Low		1			0
Tumbe	294	35	29	1	696	1	7056	840	1	Moderate		Low		Low		1			MH
Tumbe	0	7	0	0	0	0	0	168	1	0		0		Low		1			0
Tumbe	90	0	0	0	0	1	2160	0	1	Low		0		0		1			0
Tumbe	46	51	0	0	0	1	1104	1224	1	Low		0		Moderate		1			MH
Tumbe	0	80	20	1	480	0	0	1920	1	0		Low		Moderate		1			MH
Tumbe	0	36	0	0	0	0	0	864	1	0		0		Low		0			0
Tumbe	40	11	2	1	48	1	960	264	1	Low		Low		Low		1			0
Tumbe	168	9	5	1	120	1	4032	216	1	Low		Low		Low		1			0
Tumbe	350	20	0	0	0	1	8400	480	1	Moderate		0		Low		1			MH
Tumbe	897	75	15	1	360	1	21528	1800	1	Moderate		Low		Moderate		1			MH
Tumbe	170	2	76	1	1824	1	4080	48	1	Low		Low		Low		1			0
Tumbe	75	38	8	1	192	1	1800	912	1	Low		Low		Low		1			0
Tumbe	0	13	6	1	144	0	0	312	1	0		Low		Low		1			0
Tumbe	0	40	84	1	2016	0	0	960	1	0		Moderate		Low		1			MH
Tumbe	32	18	31	1	744	1	768	432	1	Low		Low		Low		1			0
Tumbe	0	21	14	1	336	0	0	504	1	0		Low		Low		1			0
Tumbe	0	27	0	0	0	0	0	648	1	0		0		Low		1			0
Tumbe	20	15	0	0	0	1	480	360	1	Low		0		Low		1			0
Tumbe	360	82	45	1	1080	1	8640	1968	1	Moderate		Low		Moderate		1			MH
Tumbe	0	3	0	0	0	0	0	72	1	0		0		Low		0			0
Tumbe	89	0	0	0	0	1	2136	0	1	Low		0		0		1			0
Tumbe	10	7	2	1	48	1	240	168	1	Low		Low		Low		1			0
Tumbe	0	78	61	1	1464	0	0	1872	1	0		Low		Moderate		1			MH
Tumbe	0	30	25	1	600	0	0	720	1	0		Low		Low		1			0
Tumbe	0	48	0	0	0	0	0	1152	1	0		0		Moderate		1			MH
Tumbe	9	6	0	0	0	1	216	144	1	Low		0		Low		1			0
Tumbe	0	127	21	1	504	0	0	3048	1	0		Low		Moderate		1			MH
Tumbe	0	3	8	1	192	0	0	72	1	0		Low		Low		1			0
Tumbe	54	6	9	1	216	1	1296	144	1	Low		Low		Low		1			0
Tumbe	50	21	0	0	0	1	1200	504	1	Low		0		Low		1			0
Tumbe	0	13	34	1	816	0	0	312	1	0		Low		Low		1			0
Tumbe	95	18	0	0	0	1	2280	432	1	Low		0		Low		1			0
Tumbe	975	73	8	1	192	1	23400	1752	1	Moderate		Low		Moderate		1			MH
Tumbe	123	325	0	0	0	1	2952	7800	1	Low		0		Moderate		1			MH
Tumbe	19	24	8	1	192	1	456	576	1	Low		Low		Low		1			0
Tumbe	0	0	0	0	0	0	0	0	0	0		0		0		0			0
Tumbe	27	11	6	1	144	1	648	264	1	Low		Low		Low		1			0
Tumbe	70	30	11	1	264	1	1680	720	1	Low		Low		Low		1			0
Tumbe	0	0	4	1	96	0	0	0	1	0		Low		0		1			0
Tumbe	0	20	13	1	312	0	0	480	1	0		Low		Low		1			0
Tumbe	29	16	0	0	0	1	696	384	1	Low		0		Low		1			0
Tumbe	1048	68	7	1	168	1	25152	1632	1	Moderate		Low		Moderate		1			MH
Tumbe	0	35	0	0	0	0	0	840	1	0		0		Low		1			0
Tumbe	22	12	30	1	720	1	528	288	1	Low		Low		Low		1			0
Tumbe	1006	32	22	1	528	1	24144	768	1	Moderate		Low		Low		1			MH
Tumbe	13	33	0	0	0	1	312	792	1	Low		0		Low		1			0
Tumbe	20	18	15	1	360	1	480	432	1	Low		Low		Low		1			0
Tumbe	85	30	4	1	96	1	2040	720	1	Low		Low		Low		1			0
Tumbe	139	45	0	0	0	1	3336	1080	1	Low		0		Moderate		1			MH
Tumbe	0	55	16	1	384	0	0	1320	1	0		Low		Moderate		1			MH
Tumbe	246	15	10	1	240	1	5904	360	1	Moderate		Low		Low		1			MH
Tumbe	25	15	7	1	168	1	600	360	1	Low		Low		Low		1			0
Tumbe	6	5	6	1	144	1	144	120	1	Low		Low		Low		1			0
Tumbe	88	44	18	1	432	1	2112	1056	1	Low		Low		Moderate		1			MH
Tumbe	41	24	11	1	264	1	984	576	1	Low		Low		Low		1			0
Tumbe	0	19	0	0	0	0	0	456	1	0		0		Low		1			0
Tumbe	89	11	3	1	72	1	2136	264	1	Low		Low		Low		1			0
Tumbe	40	10	18	1	432	1	960	240	1	Low		Low		Low		1			0
Tumbe	10	20	0	0	0	1	240	480	1	Low		0		Low		1			0
Tumbe	258	113	69	1	1656	1	6192	2712	1	Moderate		Low		Moderate		1			MH
Tumbe	494	230	59	1	1416	1	11856	5520	1	Moderate		Low		Moderate		1			MH
Tumbe	0	78	0	0	0	0	0	1872	1	0		0		Moderate		1			MH
Tumbe	15	800	93	1	2232	1	360	19200	1	Low		Moderate		High		1			MH
Tumbe	0	37	9	1	216	0	0	888	1	0		Low		Low		1			0
Tumbe	345	48	0	0	0	1	8280	1152	1	Moderate		0		Moderate		1			MH
Tumbe	11	44	0	0	0	1	264	1056	1	Low		0		Moderate		1			MH
Tumbe	348	98	38	1	912	1	8352	2352	1	Moderate		Low		Moderate		1			MH
Uwandani	0	0	0	0	0	0	0	0	0	0		0		0		0			0
Uwandani	0	7	0	0	0	0	0	168	1	0		0		Low		1			0
Uwandani	0	8	0	0	0	0	0	192	1	0		0		Low		1			0
Uwandani	0	0	0	0	0	0	0	0	0	0		0		0		0			0
Uwandani	64	29	0	0	0	1	1536	696	1	Low		0		Low		1			0
Uwandani	153	12	0	0	0	1	3672	288	1	Low		0		Low		1			0
Uwandani	0	3	1	1	24	0	0	72	1	0		Low		Low		1			0
Uwandani	0	125	16	1	384	0	0	3000	1	0		Low		Moderate		1			MH
Uwandani	0	3	0	0	0	0	0	72	1	0		0		Low		1			0
Uwandani	0	28	14	1	336	0	0	672	1	0		Low		Low		1			0
Uwandani	0	3	0	0	0	0	0	72	1	0		0		Low		1			0
Uwandani	0	14	0	0	0	0	0	336	1	0		0		Low		1			0
Uwandani	0	25	0	0	0	0	0	600	1	0		0		Low		1			0
Uwandani	0	2	0	0	0	0	0	48	1	0		0		Low		1			0
Uwandani	6	5	0	0	0	1	144	120	1	Low		0		Low		1			0
Uwandani	0	0	0	0	0	0	0	0	0	0		0		0		0			0
Uwandani	0	0	0	0	0	0	0	0	0	0		0		0		0			0
Uwandani	178	10	0	0	0	1	4272	240	1	Low		0		Low		1			0
[truncated: 383 more rows]
