# Supplementary material for: Impact of preventive chemotherapy on transmission of soil-transmitted helminth infections in Pemba Island, United Republic of Tanzania, 1994–2021
Source: PLoS Negl Trop Dis. 2022 Jun 27;16(6):e0010477. doi: 10.1371/journal.pntd.0010477 (PMC9236265; doi:10.1371/journal.pntd.0010477)
Supplement: S2 Survey 2021 — (XLSX) [file pntd.0010477.s002.xlsx]

## Sheet: original 2021
schoolname	class	sex	age	ascaris	hookworm	trichuris	ascaris_epg	hookworm_epg	trichuris_epg	ascaris_infection	hookworm_infection	trichuris_infection	STH_infection	Ascaris_intensity	hookworm_intensity	trichuris_intensity	Asc_int_2	hookwom_int_2	Tri_int_2
Bagamoyo	1	Male	6	0	0	11	0	0	264	0	0	1	1			1
Bagamoyo	1	Female	9	348	0	31	8352	0	744	1	0	1	1	2		1	2
Bagamoyo	1	Female	7	0	0	2	0	0	48	0	0	1	1			1
Bagamoyo	1	Male	6
Bagamoyo	3	Male	11
Bagamoyo	3	Male	10		0	18	30408	0	432	1	0	1	1	3		1	3
Bagamoyo	1	Female	6	0	5	146	0	120	3504	0	1	1	1		1	2			2
Bagamoyo	3	Male	10	0	0	0	0	0	0	0	0	0	0
Bagamoyo	1	Female	6	376	0	8	9024	0	192	1	0	1	1	2		1	2
Bagamoyo	3	Male	11	123	0	0	2952	0	0	1	0	0	1	1
Bagamoyo	3	Female	10	735	0	22	17640	0	528	1	0	1	1	3		1	3
Bagamoyo	1	Female	6	9	0	0	216	0	0	1	0	0	1	1
Bagamoyo	1	Female	6	0	0	13	0	0	312	0	0	1	1			1
Bagamoyo	1	Male	8	153	0	2	3672	0	48	1	0	1	1	1		1
Bagamoyo	1	Female	7	0	0	0	0	0	0	0	0	0	0
Bagamoyo	1	Female	6	414	0	17	9936	0	408	1	0	1	1	2		1	2
Bagamoyo	1	Male	9	23	0	5	552	0	120	1	0	1	1	1		1
Bagamoyo	1	Male	7	183	0	83	4392	0	1992	1	0	1	1	1		2			2
Bagamoyo	1	Female	7	67	0	0	1608	0	0	1	0	0	1	1
Bagamoyo	3	Female	9	0	0	18	0	0	432	0	0	1	1			1
Bagamoyo	3	Female	9	481	0	16	11544	0	384	1	0	1	1	3		1	3
Bagamoyo	1	Female	6
Bagamoyo	3	Female	10
Bagamoyo	3	Male	11	821	0	0	19704	0	0	1	0	0	1	3			3
Bagamoyo	1	Female	8	0	0	0	0	0	0	0	0	0	0
Bagamoyo	1	Female	6	0	0	0	0	0	0	0	0	0	0
Bagamoyo	3	Female	11	0	0	14	0	0	336	0	0	1	1			1
Bagamoyo	3	Male	11	0	0	0	0	0	0	0	0	0	0
Bagamoyo	1	Male	6	36	0	7	864	0	168	1	0	1	1	1		1
Bagamoyo	1	Male	6	1754	22	59	42096	528	1416	1	1	1	1	3	1	2	3		2
Bagamoyo	3	Male	12	31	0	0	744	0	0	1	0	0	1	1
Bagamoyo	1	Male	7	6	0	0	144	0	0	1	0	0	1	1
Bagamoyo	3	Male	12	43	0	8	1032	0	192	1	0	1	1	1		1
Bagamoyo	3	Male	11	892	14	26	21408	336	624	1	1	1	1	3	1	1	3
Bagamoyo	1	Male	6	314	0	2	7536	0	48	1	0	1	1	2		1	2
Bagamoyo	3	Male	10	321	0	0	7704	0	0	1	0	0	1	2			2
Bagamoyo	3	Male	11	163	5	18	3912	120	432	1	1	1	1	1	1	1
Bagamoyo	3	Male	10
Bagamoyo	1	Female	8	0	0	6	0	0	144	0	0	1	1			1
Bagamoyo	1	Female	6	0	0	4	0	0	96	0	0	1	1			1
Bagamoyo	1	Female	6	0	0	11	0	0	264	0	0	1	1			1
Bagamoyo	1	Female	6	0	3	9	0	72	216	0	1	1	1		1	1
Bagamoyo	1	Male	7	18	0	317	432	0	7608	1	0	1	1	1		2			2
Bagamoyo	1	Male	7	59	0	0	1416	0	0	1	0	0	1	1
Bagamoyo	3	Male	9	31	6	7	744	144	168	1	1	1	1	1	1	1
Bagamoyo	1	Male	7	0	0	0	0	0	0	0	0	0	0
Bagamoyo	3	Female	11	0	0	0	0	0	0	0	0	0	0
Bagamoyo	1	Male	7	23	0	0	552	0	0	1	0	0	1	1
Bagamoyo	1	Female	9	0	0	0	0	0	0	0	0	0	0
Bagamoyo	3	Male	11	598	0	6	14352	0	144	1	0	1	1	3		1	3
Bagamoyo	3	Female	10
Bagamoyo	1	Male	6
Bagamoyo	1	Male	6	0	0	0	0	0	0	0	0	0	0
Bagamoyo	1	Male	7	152	11	14	3648	264	336	1	1	1	1	1	1	1
Bagamoyo	1	Female	7	0	0	6	0	0	144	0	0	1	1			1
Bagamoyo	3	Female	10	0	0	3	0	0	72	0	0	1	1			1
Bagamoyo	1	Female	6	0	0	0	0	0	0	0	0	0	0
Bagamoyo	1	Female	7	0	0	55	0	0	1320	0	0	1	1			2			2
Bagamoyo	1	Male	6	984	0	22	23616	0	528	1	0	1	1	3		1	3
Bagamoyo	3	Female	10	3	0	0	72	0	0	1	0	0	1	1
Bagamoyo	3	Male	12
Bagamoyo	1	Female	8	473	0	36	11352	0	864	1	0	1	1	3		1	3
Bagamoyo	3	Female	8	0	0	51	0	0	1224	0	0	1	1			2			2
Bagamoyo	3	Male	13	35	0	10	840	0	240	1	0	1	1	1		1
Bagamoyo	3	Male	12	3	0	5	72	0	120	1	0	1	1	1		1
Bagamoyo	3	Male	10	79	0	23	1896	0	552	1	0	1	1	1		1
Bagamoyo	1	Male	6	548	0	41	13152	0	984	1	0	1	1	3		1	3
Bagamoyo	3	Female	10
Bagamoyo	3	Male	11	23	2	2	552	48	48	1	1	1	1	1	1	1
Bagamoyo	1	Male	7
Bagamoyo	3	Female	10	165	6	11	3960	144	264	1	1	1	1	1	1	1
Bagamoyo	3	Female	9	344	0	73	8256	0	1752	1	0	1	1	2		2	2		2
Bagamoyo	3	Male	10	26	0	0	624	0	0	1	0	0	1	1
Bagamoyo	3	Male	10	0	2	32	0	48	768	0	1	1	1		1	1
Bagamoyo	1	Male	8	0	0	15	0	0	360	0	0	1	1			1
Bagamoyo	1	Female	6
Bagamoyo	3	Female	9
Bagamoyo	3	Female	10	0	0	7	0	0	168	0	0	1	1			1
Bagamoyo	3	Female	9	12	0	15	288	0	360	1	0	1	1	1		1
Bagamoyo	1	Female	7	213	0	8	5112	0	192	1	0	1	1	2		1	2
Bagamoyo	1	Female	6	0	8	24	0	192	576	0	1	1	1		1	1
Bagamoyo	1	Male	6	8	0	3	192	0	72	1	0	1	1	1		1
Bagamoyo	1	Female	7
Bagamoyo	3	Female	10
Bagamoyo	3	Male	12	251	0	74	6024	0	1776	1	0	1	1	2		2	2		2
Bagamoyo	3	Male	13	0	21	8	0	504	192	0	1	1	1		1	1
Bagamoyo	3	Male	12	1	0	0	24	0	0	1	0	0	1	1
Bagamoyo	1	Male	6
Bagamoyo	1	Male	7	31	0	0	744	0	0	1	0	0	1	1
Bagamoyo	1	Female	6	0	0	7	0	0	168	0	0	1	1			1
Bagamoyo	3	Female	10	0	0	16	0	0	384	0	0	1	1			1
Bagamoyo	3	Female	9
Bagamoyo	3	Female	9	0	0	7	0	0	168	0	0	1	1			1
Bagamoyo	3	Male	13	0	0	0	0	0	0	0	0	0	0
Bagamoyo	1	Male	7
Bagamoyo	3	Male	11	763	34	29	18312	816	696	1	1	1	1	3	1	1	3
Bagamoyo	1	Male	6	1000	1	5	24000	24	120	1	1	1	1	3	1	1	3
Bagamoyo	3	Male	9	0	0	0	0	0	0	0	0	0	0
Bagamoyo	3	Male	11	0	0	1	0	0	24	0	0	1	1			1
Bagamoyo	1	Male	7	979	4	13	23496	96	312	1	1	1	1	3	1	1	3
Bagamoyo	1	Female	6	277	0	12	6648	0	288	1	0	1	1	2		1	2
Bagamoyo	3	Female	9	0	0	0	0	0	0	0	0	0	0
Bagamoyo	1	Female	7	0	0	4	0	0	96	0	0	1	1			1
Bagamoyo	3	Male	10
Bagamoyo	1	Male	6	652	0	0	15648	0	0	1	0	0	1	3			3
Bagamoyo	1	Male	8
Bagamoyo	3	Female	8	600	0	0	14400	0	0	1	0	0	1	3			3
Bagamoyo	3	Female	10	2	0	2	48	0	48	1	0	1	1	1		1
Bagamoyo	1	Male	8	0	0	0	0	0	0	0	0	0	0
Bagamoyo	3	Male	10	0	0	126	0	0	3024	0	0	1	1			2			2
Bagamoyo	1	Male	6	1010	0	3	24240	0	72	1	0	1	1	3		1	3
Bagamoyo	3	Female	9	130	17	20	3120	408	480	1	1	1	1	1	1	1
Bagamoyo	1	Female	6
Bagamoyo	3	Female	9	0	15	4	0	360	96	0	1	1	1		1	1
Bagamoyo	3	Male	10	0	0	0	0	0	0	0	0	0	0
Bagamoyo	3	Female	11	0	0	0	0	0	0	0	0	0	0
Bagamoyo	3	Female	12	0	0	15	0	0	360	0	0	1	1			1
Bagamoyo	1	Female	7	0	0	10	0	0	240	0	0	1	1			1
Bagamoyo	1	Male	7	2	0	0	48	0	0	1	0	0	1	1
Bagamoyo	1	Male	8	1	0	0	24	0	0	1	0	0	1	1
Bagamoyo	3	Female	10	46	0	0	1104	0	0	1	0	0	1	1
Bagamoyo	1	Male	6	9	0	29	216	0	696	1	0	1	1	1		1
Bagamoyo	1	Female	6	86	0	0	2064	0	0	1	0	0	1	1
Bagamoyo	3	Female	9	0	0	0	0	0	0	0	0	0	0
Bagamoyo	3	Male	10
Bagamoyo	1	Female	7
Bagamoyo	1	Male	7	236	0	67	5664	0	1608	1	0	1	1	2		2	2		2
Bagamoyo	1	Male	6
Bagamoyo	3	Female	10	52	0	9	1248	0	216	1	0	1	1	1		1
Bagamoyo	1	Female	6	0	0	0	0	0	0	0	0	0	0
Bagamoyo	1	Female	6	0	16	4	0	384	96	0	1	1	1		1	1
Bagamoyo	1	Male	7	165	0	0	3960	0	0	1	0	0	1	1
Bagamoyo	1	Female	6	297	68	21	7128	1632	504	1	1	1	1	2	1	1	2
Bagamoyo	3	Female	10	18	0	22	432	0	528	1	0	1	1	1		1
Bagamoyo	1	Female	7	0	0	13	0	0	312	0	0	1	1			1
Bagamoyo	3	Female	10	5	0	0	120	0	0	1	0	0	1	1
Bagamoyo	3	Female	10	214	0	53	5136	0	1272	1	0	1	1	2		2	2		2
Bagamoyo	1	Male	7	0	0	6	0	0	144	0	0	1	1			1
Bagamoyo	3	Male	12
Bagamoyo	3	Female	10	19	0	1	456	0	24	1	0	1	1	1		1
Bagamoyo	3	Male	12
Bagamoyo	3	Female	10	0	0	3	0	0	72	0	0	1	1			1
Bagamoyo	1	Male	7
Bagamoyo	1	Male	6	61	8	11	1464	192	264	1	1	1	1	1	1	1
Bagamoyo	3	Male	10	3	0	3	72	0	72	1	0	1	1	1		1
Bagamoyo	1	Female	6	0	0	5	0	0	120	0	0	1	1			1
Chambani	1	Male	6
Chambani	3	Male	9	103	0	22	2472	0	528	1	0	1	1	1		1
Chambani	1	Male	7	1655	0	7	39720	0	168	1	0	1	1	3		1	3
Chambani	3	Male	10
Chambani	1	Male	6
Chambani	3	Female	8	87	10	10	2088	240	240	1	1	1	1	1	1	1
Chambani	1	Male	6
Chambani	1	Male	7	246	0	16	5904	0	384	1	0	1	1	2		1	2
Chambani	1	Female	6	344	0	83	8256	0	1992	1	0	1	1	2		2	2		2
Chambani	1	Male	6	108	0	74	2592	0	1776	1	0	1	1	1		2			2
Chambani	3	Female	7	64	0	7	1536	0	168	1	0	1	1	1		1
Chambani	3	Male	9	96	4	9	2304	96	216	1	1	1	1	1	1	1
Chambani	3	Male	11	260	0	18	6240	0	432	1	0	1	1	2		1	2
Chambani	1	Female	7	0	0	10	0	0	240	0	0	1	1			1
Chambani	1	Male	6
Chambani	1	Male	7
Chambani	3	Female	11	2100	0	77	50400	0	1848	1	0	1	1	3		2	3		2
Chambani	1	Female	6
Chambani	1	Male	6	96	0	13	2304	0	312	1	0	1	1	1		1
Chambani	3	Female	10
Chambani	3	Female	9	11	0	0	264	0	0	1	0	0	1	1
Chambani	3	Male	9	0	0	0	0	0	0	0	0	0	0
Chambani	3	Female	10	63	0	2	1512	0	48	1	0	1	1	1		1
Chambani	3	Female	9	12	0	5	288	0	120	1	0	1	1	1		1
Chambani	1	Female	6	1647	0	150	39528	0	3600	1	0	1	1	3		2	3		2
Chambani	3	Female	9	0	1	4	0	24	96	0	1	1	1		1	1
Chambani	3	Male	9	341	6	8	8184	144	192	1	1	1	1	2	1	1	2
Chambani	1	Male	6
Chambani	1	Female	7	5	0	4	120	0	96	1	0	1	1	1		1
Chambani	3	Female	12	2	0	0	48	0	0	1	0	0	1	1
Chambani	1	Female	6
Chambani	3	Female	10	0	0	58	0	0	1392	0	0	1	1			2			2
Chambani	1	Female	7
Chambani	3	Male	10
Chambani	3	Male	11	149	0	2	3576	0	48	1	0	1	1	1		1
Chambani	3	Male	10	987	0	0	23688	0	0	1	0	0	1	3			3
Chambani	3	Male	10	78	19	0	1872	456	0	1	1	0	1	1	1
Chambani	1	Female	6
Chambani	3	Male	11	0	0	0	0	0	0	0	0	0	0
Chambani	3	Female	9	279	0	0	6696	0	0	1	0	0	1	2			2
Chambani	1	Male	6	0	0	318	0	0	7632	0	0	1	1			2			2
Chambani	3	Female	10	91	0	13	2184	0	312	1	0	1	1	1		1
Chambani	1	Female	7	2473	0	118	59352	0	2832	1	0	1	1	3		2	3		2
Chambani	3	Female	12	51	0	0	1224	0	0	1	0	0	1	1
Chambani	1	Female	6
Chambani	3	Female	9	183	0	20	4392	0	480	1	0	1	1	1		1
Chambani	3	Female	9	0	0	0	0	0	0	0	0	0	0
Chambani	3	Male	9	6	0	0	144	0	0	1	0	0	1	1
Chambani	1	Male	6	2004	13	35	48096	312	840	1	1	1	1	3	1	1	3
Chambani	3	Male	9
Chambani	3	Male	9	4016	0	13	96384	0	312	1	0	1	1	3		1	3
Chambani	3	Female	9	0	0	4	0	0	96	0	0	1	1			1
Chambani	3	Female	10	3	0	2	72	0	48	1	0	1	1	1		1
Chambani	3	Female	8	0	0	3	0	0	72	0	0	1	1			1
Chambani	3	Female	9	0	0	15	0	0	360	0	0	1	1			1
Chambani	1	Female	6
Chambani	3	Male	9	2500	0	2	60000	0	48	1	0	1	1	3		1	3
Chambani	1	Male	7
Chambani	1	Female	7	81	0	11	1944	0	264	1	0	1	1	1		1
Chambani	1	Male	6
Chambani	3	Male	11	298	15	33	7152	360	792	1	1	1	1	2	1	1	2
Chambani	1	Male	6	1849	0	130	44376	0	3120	1	0	1	1	3		2	3		2
Chambani	1	Male	6
Chambani	1	Male	6	0	0	0	0	0	0	0	0	0	0
Chambani	3	Male	11	157	0	37	3768	0	888	1	0	1	1	1		1
Chambani	3	Female	8	999	0	3	23976	0	72	1	0	1	1	3		1	3
Chambani	1	Female	6
Chambani	3	Female	9	0	0	6	0	0	144	0	0	1	1			1
Chambani	1	Male	6
Chambani	1	Female	6
Chambani	3	Male	9	5	0	2	120	0	48	1	0	1	1	1		1
Chambani	1	Male	6	0	0	7	0	0	168	0	0	1	1			1
Chambani	3	Female	9	8	0	0	192	0	0	1	0	0	1	1
Chambani	1	Male	6
Chambani	3	Female	10	0	0	4	0	0	96	0	0	1	1			1
Chambani	3	Female	9	0	0	0	0	0	0	0	0	0	0
Chambani	1	Male	6	0	0	0	0	0	0	0	0	0	0
Chambani	1	Female	7
Chambani	3	Male	9	12	0	0	288	0	0	1	0	0	1	1
Chambani	3	Female	8	0	0	3	0	0	72	0	0	1	1			1
Chambani	3	Male	9	130	0	0	3120	0	0	1	0	0	1	1
Chambani	3	Male	9	293	0	30	7032	0	720	1	0	1	1	2		1	2
Chambani	3	Male	9	0	0	0	0	0	0	0	0	0	0
Chambani	3	Male	10
Chambani	1	Female	6
Chambani	1	Male	6
Chambani	3	Male	11	0	0	5	0	0	120	0	0	1	1			1
Chambani	3	Male	9	88	0	15	2112	0	360	1	0	1	1	1		1
Chambani	1	Female	7	0	0	3	0	0	72	0	0	1	1			1
Chambani	1	Male	7	137	0	2	3288	0	48	1	0	1	1	1		1
Chambani	1	Male	6	546	0	13	13104	0	312	1	0	1	1	3		1	3
Chambani	3	Male	11
Chambani	1	Male	6	208	0	0	4992	0	0	1	0	0	1	1
Chambani	1	Male	6	0	0	0	0	0	0	0	0	0	0
Chambani	1	Male	6	3210	0	9	77040	0	216	1	0	1	1	3		1	3
Chambani	1	Female	6	0	0	7	0	0	168	0	0	1	1			1
Chambani	1	Female	6	56	2	7	1344	48	168	1	1	1	1	1	1	1
Chambani	3	Female	10	1059	0	62	25416	0	1488	1	0	1	1	3		2	3		2
Chambani	3	Female	10
Chambani	1	Female	7	0	0	55	0	0	1320	0	0	1	1			2			2
Chambani	3	Male	9
Chambani	1	Female	6	0	0	150	0	0	3600	0	0	1	1			2			2
Chambani	3	Female	10	399	0	29	9576	0	696	1	0	1	1	2		1	2
Chambani	1	Male	6
Chambani	3	Male	9	0	0	5	0	0	120	0	0	1	1			1
Chambani	1	Male	6
Chambani	1	Male	6
Chambani	1	Female	7
Chambani	3	Male	10	5	0	0	120	0	0	1	0	0	1	1
Chambani	1	Female	6	0	0	47	0	0	1128	0	0	1	1			2			2
Chambani	1	Male	7
Chambani	1	Female	6	265	0	63	6360	0	1512	1	0	1	1	2		2	2		2
Chambani	3	Female	8	0	0	8	0	0	192	0	0	1	1			1
Chambani	3	Male	9	300	0	5	7200	0	120	1	0	1	1	2		1	2
Chambani	1	Male	6	1253	0	40	30072	0	960	1	0	1	1	3		1	3
Chambani	3	Male	9	310	0	21	7440	0	504	1	0	1	1	2		1	2
Chambani	3	Male	10	820	0	40	19680	0	960	1	0	1	1	3		1	3
Chambani	1	Female	6	541	0	22	12984	0	528	1	0	1	1	3		1	3
Chambani	1	Female	6	0	0	30	0	0	720	0	0	1	1			1
Chambani	1	Male	8	0	0	3	0	0	72	0	0	1	1			1
Chambani	3	Female	10	152	0	71	3648	0	1704	1	0	1	1	1		2			2
Chambani	3	Female	8	10	0	0	240	0	0	1	0	0	1	1
Chambani	1	Female	6	418	0	10	10032	0	240	1	0	1	1	3		1	3
Chambani	3	Female	8	259	0	0	6216	0	0	1	0	0	1	2			2
Chambani	1	Male	6	2742	0	178	65808	0	4272	1	0	1	1	3		2	3		2
Chambani	1	Female	6
Chambani	3	Male	10	348	0	61	8352	0	1464	1	0	1	1	2		2	2		2
Chambani	1	Female	6
Chambani	3	Male	9	1253	1	7	30072	24	168	1	1	1	1	3	1	1	3
Chambani	3	Female	9	0	0	0	0	0	0	0	0	0	0
Chambani	3	Male	9	133	11	27	3192	264	648	1	1	1	1	1	1	1
Chambani	3	Male	10	183	5	7	4392	120	168	1	1	1	1	1	1	1
Chambani	1	Female	6	0	0	110	0	0	2640	0	0	1	1			2			2
Chambani	1	Female	6	89	0	63	2136	0	1512	1	0	1	1	1		2			2
Chambani	3	Male	9
Chambani	3	Male	9	0	0	3	0	0	72	0	0	1	1			1
Chambani	1	Female	6	0	0	0	0	0	0	0	0	0	0
Chambani	3	Male	9	59	0	2	1416	0	48	1	0	1	1	1		1
Chambani	1	Female	7	0	0	11	0	0	264	0	0	1	1			1
Chambani	3	Female	7
Chambani	3	Male	9	5	0	0	120	0	0	1	0	0	1	1
Chambani	3	Male	10	493	12	57	11832	288	1368	1	1	1	1	3	1	2	3		2
Chanjamjawiri	3	Female	9	0	0	7	0	0	168	0	0	1	1			1
Chanjamjawiri	3	Female	9	123	0	0	2952	0	0	1	0	0	1	1
Chanjamjawiri	3	Female	9	0	0	0	0	0	0	0	0	0	0
Chanjamjawiri	3	Female	9	0	0	0	0	0	0	0	0	0	0
Chanjamjawiri	3	Male	9	376	0	37	9024	0	888	1	0	1	1	2		1	2
Chanjamjawiri	1	Female	6	0	0	10	0	0	240	0	0	1	1			1
Chanjamjawiri	3	Male	9	0	0	19	0	0	456	0	0	1	1			1
Chanjamjawiri	3	Female	11	25	0	13	600	0	312	1	0	1	1	1		1
Chanjamjawiri	1	Female	6
Chanjamjawiri	3	Female	9	0	0	0	0	0	0	0	0	0	0
Chanjamjawiri	3	Male	8	135	0	17	3240	0	408	1	0	1	1	1		1
Chanjamjawiri	1	Female	6
Chanjamjawiri	3	Female	9
Chanjamjawiri	1	Female	6	0	0	14	0	0	336	0	0	1	1			1
Chanjamjawiri	1	Female	6
Chanjamjawiri	3	Male	10	188	0	71	4512	0	1704	1	0	1	1	1		2			2
Chanjamjawiri	1	Male	6	0	0	22	0	0	528	0	0	1	1			1
Chanjamjawiri	1	Male	6
Chanjamjawiri	3	Male	8	0	0	26	0	0	624	0	0	1	1			1
Chanjamjawiri	3	Male	8
Chanjamjawiri	1	Female	6	0	0	1	0	0	24	0	0	1	1			1
Chanjamjawiri	1	Male	6	803	0	0	19272	0	0	1	0	0	1	3			3
Chanjamjawiri	1	Male	6
Chanjamjawiri	1	Male	6
Chanjamjawiri	1	Male	6
Chanjamjawiri	1	Male	6
Chanjamjawiri	1	Female	6
Chanjamjawiri	1	Female	6
Chanjamjawiri	1	Male	6	513	0	16	12312	0	384	1	0	1	1	3		1	3
Chanjamjawiri	3	Male	10	44	0	2	1056	0	48	1	0	1	1	1		1
Chanjamjawiri	3	Female	9	0	0	4	0	0	96	0	0	1	1			1
Chanjamjawiri	3	Female	9
Chanjamjawiri	1	Female	6	0	0	4	0	0	96	0	0	1	1			1
Chanjamjawiri	1	Female	6
Chanjamjawiri	1	Male	6
Chanjamjawiri	3	Female	8
Chanjamjawiri	3	Male	9	0	0	7	0	0	168	0	0	1	1			1
Chanjamjawiri	1	Female	6
Chanjamjawiri	1	Female	7	0	0	1	0	0	24	0	0	1	1			1
Chanjamjawiri	3	Male	10	0	0	5	0	0	120	0	0	1	1			1
Chanjamjawiri	3	Female	9
Chanjamjawiri	3	Male	10	176	0	21	4224	0	504	1	0	1	1	1		1
Chanjamjawiri	1	Male	6
Chanjamjawiri	3	Female	8	0	0	0	0	0	0	0	0	0	0
Chanjamjawiri	3	Female	9	892	0	22	21408	0	528	1	0	1	1	3		1	3
Chanjamjawiri	1	Male	6
Chanjamjawiri	3	Female	9	0	0	3	0	0	72	0	0	1	1			1
Chanjamjawiri	3	Male	10	0	0	0	0	0	0	0	0	0	0
Chanjamjawiri	3	Male	9	2655	0	54	63720	0	1296	1	0	1	1	3		2	3		2
Chanjamjawiri	1	Female	6	4	0	0	96	0	0	1	0	0	1	1
Chanjamjawiri	1	Male	6	0	0	2	0	0	48	0	0	1	1			1
Chanjamjawiri	3	Female	9	0	0	0	0	0	0	0	0	0	0
Chanjamjawiri	1	Female	6
Chanjamjawiri	3	Male	11	0	0	314	0	0	7536	0	0	1	1			2			2
Chanjamjawiri	1	Female	7	0	0	7	0	0	168	0	0	1	1			1
Chanjamjawiri	3	Female	8	0	0	0	0	0	0	0	0	0	0
Chanjamjawiri	1	Female	6	0	0	0	0	0	0	0	0	0	0
Chanjamjawiri	1	Female	6	0	0	0	0	0	0	0	0	0	0
Chanjamjawiri	3	Male	8
Chanjamjawiri	3	Female	8	0	0	16	0	0	384	0	0	1	1			1
Chanjamjawiri	3	Male	11	1200	8	13	28800	192	312	1	1	1	1	3	1	1	3
Chanjamjawiri	1	Male	6	0	0	0	0	0	0	0	0	0	0
Chanjamjawiri	1	Male	6	47	0	0	1128	0	0	1	0	0	1	1
Chanjamjawiri	1	Female	6	0	0	0	0	0	0	0	0	0	0
Chanjamjawiri	3	Male	9
Chanjamjawiri	3	Female	9	0	0	14	0	0	336	0	0	1	1			1
Chanjamjawiri	3	Male	9
Chanjamjawiri	3	Male	10	392	26	33	9408	624	792	1	1	1	1	2	1	1	2
Chanjamjawiri	3	Male	9	0	0	18	0	0	432	0	0	1	1			1
Chanjamjawiri	1	Male	6	0	0	0	0	0	0	0	0	0	0
Chanjamjawiri	1	Male	6
Chanjamjawiri	1	Female	6
Chanjamjawiri	3	Male	10	0	0	10	0	0	240	0	0	1	1			1
Chanjamjawiri	1	Female	6	0	0	0	0	0	0	0	0	0	0
Chanjamjawiri	1	Female	6	181	0	6	4344	0	144	1	0	1	1	1		1
Chanjamjawiri	3	Male	9	0	0	9	0	0	216	0	0	1	1			1
Chanjamjawiri	1	Male	6	0	0	0	0	0	0	0	0	0	0
Chanjamjawiri	3	Male	9	0	0	0	0	0	0	0	0	0	0
Chanjamjawiri	1	Female	6	1	4	7	24	96	168	1	1	1	1	1	1	1
Chanjamjawiri	3	Female	9	985	0	38	23640	0	912	1	0	1	1	3		1	3
Chanjamjawiri	1	Male	7	0	0	0	0	0	0	0	0	0	0
Chanjamjawiri	3	Female	9	1463	28	52	35112	672	1248	1	1	1	1	3	1	2	3		2
Chanjamjawiri	1	Female	7	14	0	6	336	0	144	1	0	1	1	1		1
Chanjamjawiri	1	Male	6
Chanjamjawiri	1	Female	6	0	0	0	0	0	0	0	0	0	0
Chanjamjawiri	3	Female	10	0	0	0	0	0	0	0	0	0	0
Chanjamjawiri	1	Male	6
Chanjamjawiri	1	Female	6	12	0	3	288	0	72	1	0	1	1	1		1
Chanjamjawiri	1	Female	6	0	0	28	0	0	672	0	0	1	1			1
Chanjamjawiri	3	Female	9	0	0	0	0	0	0	0	0	0	0
Chanjamjawiri	1	Male	6	39	0	0	936	0	0	1	0	0	1	1
Chanjamjawiri	1	Female	6	937	0	12	22488	0	288	1	0	1	1	3		1	3
Chanjamjawiri	3	Female	9	0	0	0	0	0	0	0	0	0	0
Chanjamjawiri	3	Female	9	11	0	4	264	0	96	1	0	1	1	1		1
Chanjamjawiri	3	Male	10	0	0	0	0	0	0	0	0	0	0
Chanjamjawiri	3	Male	9	0	0	0	0	0	0	0	0	0	0
Chanjamjawiri	3	Male	12	1172	14	28	28128	336	672	1	1	1	1	3	1	1	3
Chanjamjawiri	3	Female	12	98	0	13	2352	0	312	1	0	1	1	1		1
Chanjamjawiri	3	Male	10	1218	25	9	29232	600	216	1	1	1	1	3	1	1	3
Chanjamjawiri	3	Female	9	0	0	14	0	0	336	0	0	1	1			1
Chanjamjawiri	1	Male	6	0	0	122	0	0	2928	0	0	1	1			2			2
Chanjamjawiri	3	Male	10	0	0	7	0	0	168	0	0	1	1			1
Chanjamjawiri	1	Male	6
Chanjamjawiri	3	Male	10	0	0	0	0	0	0	0	0	0	0
Chanjamjawiri	1	Male	6
Chanjamjawiri	1	Male	6
Chanjamjawiri	1	Male	6	0	0	0	0	0	0	0	0	0	0
Chanjamjawiri	1	Female	6
Chanjamjawiri	1	Female	6	0	0	5	0	0	120	0	0	1	1			1
Chanjamjawiri	1	Female	6	0	0	20	0	0	480	0	0	1	1			1
Chanjamjawiri	3	Female	10	0	0	0	0	0	0	0	0	0	0
Chanjamjawiri	1	Male	6	1226	68	236	29424	1632	5664	1	1	1	1	3	1	2	3		2
Chanjamjawiri	1	Female	6	86	0	11	2064	0	264	1	0	1	1	1		1
Chanjamjawiri	1	Female	6	0	0	10	0	0	240	0	0	1	1			1
Chanjamjawiri	3	Female	8	0	0	10	0	0	240	0	0	1	1			1
Chanjamjawiri	1	Female	6
Chanjamjawiri	1	Female	6
Chanjamjawiri	1	Female	6	0	0	8	0	0	192	0	0	1	1			1
Chanjamjawiri	3	Female	12	0	0	6	0	0	144	0	0	1	1			1
Chanjamjawiri	3	Female	8	0	0	56	0	0	1344	0	0	1	1			2			2
Chanjamjawiri	1	Male	6
Chanjamjawiri	3	Male	9	0	0	6	0	0	144	0	0	1	1			1
Chanjamjawiri	1	Male	7	0	0	2	0	0	48	0	0	1	1			1
Chanjamjawiri	3	Male	10	0	0	0	0	0	0	0	0	0	0
Chanjamjawiri	3	Female	9
Chanjamjawiri	1	Female	6	178	0	11	4272	0	264	1	0	1	1	1		1
Chanjamjawiri	3	Male	12	0	0	0	0	0	0	0	0	0	0
Chanjamjawiri	3	Female	8	0	0	0	0	0	0	0	0	0	0
Chanjamjawiri	3	Male	10
Chanjamjawiri	1	Male	6	0	0	2	0	0	48	0	0	1	1			1
Chanjamjawiri	1	Male	6	0	0	1	0	0	24	0	0	1	1			1
Chanjamjawiri	3	Male	10	0	0	0	0	0	0	0	0	0	0
Chanjamjawiri	3	Female	10
Chanjamjawiri	3	Male	10
Chanjamjawiri	1	Female	6	0	16	50	0	384	1200	0	1	1	1		1	2			2
Chanjamjawiri	1	Male	6
Chanjamjawiri	1	Male	6	0	0	0	0	0	0	0	0	0	0
Chanjamjawiri	1	Female	6	0	0	3	0	0	72	0	0	1	1			1
Chanjamjawiri	3	Male	12	198	0	13	4752	0	312	1	0	1	1	1		1
Chanjamjawiri	1	Male	6	0	0	31	0	0	744	0	0	1	1			1
Chanjamjawiri	1	Male	7	0	0	0	0	0	0	0	0	0	0
Chanjamjawiri	3	Female	8	6	12	5	144	288	120	1	1	1	1	1	1	1
Chanjamjawiri	1	Male	6
Chanjamjawiri	3	Female	8	0	0	0	0	0	0	0	0	0	0
K/minungwini	3	Male	13
K/minungwini	3	Female	10
K/minungwini	3	Female	10
K/minungwini	1	Female	7
K/minungwini	1	Female	6	335	0	26	8040	0	624	1	0	1	1	2		1	2
K/minungwini	3	Male	9	2	0	3	48	0	72	1	0	1	1	1		1
K/minungwini	3	Male	9
K/minungwini	3	Male	10	744	0	17	17856	0	408	1	0	1	1	3		1	3
K/minungwini	3	Male	9
K/minungwini	1	Female	6	0	0	14	0	0	336	0	0	1	1			1
K/minungwini	3	Female	10	64	0	9	1536	0	216	1	0	1	1	1		1
K/minungwini	1	Female	6	597	0	60	14328	0	1440	1	0	1	1	3		2	3		2
K/minungwini	1	Female	6
K/minungwini	1	Female	6
K/minungwini	1	Male	6
K/minungwini	1	Male	7	0	0	1	0	0	24	0	0	1	1			1
K/minungwini	1	Female	6	1178	0	46	28272	0	1104	1	0	1	1	3		2	3		2
K/minungwini	3	Female	7
K/minungwini	3	Male	9
K/minungwini	1	Female	6	0	0	10	0	0	240	0	0	1	1			1
K/minungwini	3	Male	9	0	12	33	0	288	792	0	1	1	1		1	1
K/minungwini	3	Female	9
K/minungwini	1	Male	7
K/minungwini	3	Female	10
K/minungwini	3	Male	10
K/minungwini	3	Male	10
K/minungwini	1	Male	6	86	0	2	2064	0	48	1	0	1	1	1		1
K/minungwini	1	Male	6	444	0	74	10656	0	1776	1	0	1	1	3		2	3		2
K/minungwini	1	Male	8
K/minungwini	3	Female	11
K/minungwini	1	Female	6	0	0	0	0	0	0	0	0	0	0
K/minungwini	1	Female	6
K/minungwini	1	Female	6
K/minungwini	3	Female	9	31	0	0	744	0	0	1	0	0	1	1
K/minungwini	3	Female	9	0	0	11	0	0	264	0	0	1	1			1
K/minungwini	1	Male	6	103	3	13	2472	72	312	1	1	1	1	1	1	1
K/minungwini	1	Male	7
K/minungwini	1	Male	6
K/minungwini	1	Male	6
K/minungwini	3	Male	11	1005	0	112	24120	0	2688	1	0	1	1	3		2	3		2
K/minungwini	1	Female	6	683	0	21	16392	0	504	1	0	1	1	3		1	3
K/minungwini	3	Male	9	392	0	13	9408	0	312	1	0	1	1	2		1	2
K/minungwini	1	Male	7	9	0	44	216	0	1056	1	0	1	1	1		2			2
K/minungwini	1	Male	7
K/minungwini	1	Male	6
K/minungwini	1	Female	6	0	0	34	0	0	816	0	0	1	1			1
K/minungwini	1	Male	8
K/minungwini	3	Male	9
K/minungwini	1	Male	6
K/minungwini	3	Male	10	958	8	318	22992	192	7632	1	1	1	1	3	1	2	3		2
K/minungwini	1	Female	6	0	0	4	0	0	96	0	0	1	1			1
K/minungwini	1	Male	7	592	0	85	14208	0	2040	1	0	1	1	3		2	3		2
K/minungwini	1	Female	6	0	0	11	0	0	264	0	0	1	1			1
K/minungwini	1	Male	9
K/minungwini	3	Male	10	166	10	3	3984	240	72	1	1	1	1	1	1	1
K/minungwini	1	Female	7
K/minungwini	1	Female	6	630	0	57	15120	0	1368	1	0	1	1	3		2	3		2
K/minungwini	3	Male	9	433	0	99	10392	0	2376	1	0	1	1	3		2	3		2
K/minungwini	3	Female	10
K/minungwini	1	Male	7	18	0	12	432	0	288	1	0	1	1	1		1
K/minungwini	3	Female	9	12	0	135	288	0	3240	1	0	1	1	1		2			2
K/minungwini	3	Female	9
K/minungwini	3	Female	8
K/minungwini	3	Male	7
K/minungwini	1	Male	6	0	0	0	0	0	0	0	0	0	0
K/minungwini	3	Male	12
K/minungwini	3	Male	10
K/minungwini	3	Male	10
K/minungwini	3	Male	10
K/minungwini	1	Female	6	896	0	147	21504	0	3528	1	0	1	1	3		2	3		2
K/minungwini	1	Female	8
K/minungwini	3	Male	9	5562	14	102	133488	336	2448	1	1	1	1	3	1	2	3		2
K/minungwini	3	Male	11	175	0	21	4200	0	504	1	0	1	1	1		1
K/minungwini	1	Female	6
K/minungwini	1	Male	7
K/minungwini	3	Female	9
K/minungwini	1	Male	7
K/minungwini	3	Female	9	12	0	14	288	0	336	1	0	1	1	1		1
K/minungwini	1	Male	6	21	0	3	504	0	72	1	0	1	1	1		1
K/minungwini	3	Male	9	142	0	106	3408	0	2544	1	0	1	1	1		2			2
K/minungwini	3	Female	9	0	0	6	0	0	144	0	0	1	1			1
K/minungwini	1	Male	7	0	0	13	0	0	312	0	0	1	1			1
K/minungwini	1	Female	6	13	0	0	312	0	0	1	0	0	1	1
K/minungwini	3	Female	8	631	0	6	15144	0	144	1	0	1	1	3		1	3
K/minungwini	1	Female	6	0	0	216	0	0	5184	0	0	1	1			2			2
K/minungwini	1	Male	7	1403	0	0	33672	0	0	1	0	0	1	3			3
K/minungwini	3	Female	10	0	0	0	0	0	0	0	0	0	0
K/minungwini	3	Male	9	371	0	7	8904	0	168	1	0	1	1	2		1	2
K/minungwini	3	Male	10	2314	0	0	55536	0	0	1	0	0	1	3			3
K/minungwini	3	Male	9
K/minungwini	1	Male	7	0	0	1	0	0	24	0	0	1	1			1
K/minungwini	1	Male	6
K/minungwini	3	Male	9
K/minungwini	1	Female	7
K/minungwini	3	Male	10
K/minungwini	3	Female	9	0	0	207	0	0	4968	0	0	1	1			2			2
K/minungwini	1	Female	6
K/minungwini	3	Female	9	0	0	6	0	0	144	0	0	1	1			1
K/minungwini	1	Female	6	0	0	64	0	0	1536	0	0	1	1			2			2
K/minungwini	1	Female	6	328	96	99	7872	2304	2376	1	1	1	1	2	2	2	2	2	2
K/minungwini	1	Male	6
K/minungwini	3	Female	10	0	0	93	0	0	2232	0	0	1	1			2			2
K/minungwini	1	Female	6
K/minungwini	3	Male	10
K/minungwini	1	Male	6	1253	0	64	30072	0	1536	1	0	1	1	3		2	3		2
K/minungwini	3	Female	9	0	0	0	0	0	0	0	0	0	0
K/minungwini	3	Female	9	0	0	0	0	0	0	0	0	0	0
K/minungwini	1	Female	6
K/minungwini	3	Male	11	2674	51	98	64176	1224	2352	1	1	1	1	3	1	2	3		2
K/minungwini	1	Male	7	356	0	22	8544	0	528	1	0	1	1	2		1	2
K/minungwini	1	Female	6	0	0	0	0	0	0	0	0	0	0
K/minungwini	3	Male	14	1855	15	44	44520	360	1056	1	1	1	1	3	1	2	3		2
K/minungwini	3	Male	10	101	0	33	2424	0	792	1	0	1	1	1		1
K/minungwini	1	Male	8	20	0	0	480	0	0	1	0	0	1	1
K/minungwini	1	Female	10	236	7	34	5664	168	816	1	1	1	1	2	1	1	2
K/minungwini	1	Female	6
K/minungwini	1	Male	6	0	0	2	0	0	48	0	0	1	1			1
K/minungwini	3	Female	10
K/minungwini	1	Male	7	201	43	0	4824	1032	0	1	1	0	1	1	1
K/minungwini	3	Female	9
K/minungwini	3	Female	8	0	0	0	0	0	0	0	0	0	0
K/minungwini	1	Male	6
K/minungwini	3	Male	9	59	0	1	1416	0	24	1	0	1	1	1		1
K/minungwini	3	Female	10
K/minungwini	3	Female	10	0	0	0	0	0	0	0	0	0	0
K/minungwini	1	Female	6	981	10	95	23544	240	2280	1	1	1	1	3	1	2	3		2
K/minungwini	3	Female	9	0	0	3	0	0	72	0	0	1	1			1
K/minungwini	3	Female	10	0	0	2	0	0	48	0	0	1	1			1
K/minungwini	1	Female	6
K/minungwini	3	Female	9
K/minungwini	1	Male	7
K/minungwini	1	Female	6
K/minungwini	3	Female	9	0	0	13	0	0	312	0	0	1	1			1
K/minungwini	3	Male	9	0	0	13	0	0	312	0	0	1	1			1
K/minungwini	1	Male	6
K/minungwini	3	Male	9	83	0	7	1992	0	168	1	0	1	1	1		1
K/minungwini	3	Female	10	14	0	1	336	0	24	1	0	1	1	1		1
K/minungwini	1	Female	6
K/minungwini	3	Female	9
K/minungwini	3	Male	9
K/minungwini	1	Female	7
K/minungwini	1	Male	6
K/minungwini	3	Male	9	71	0	4	1704	0	96	1	0	1	1	1		1
K/minungwini	3	Female	9
K/minungwini	3	Female	9
K/minungwini	3	Female	10
Kangagani	1	Male	8	0	0	8	0	0	192	0	0	1	1			1
Kangagani	1	Male	6
Kangagani	3	Male	10	0	0	15	0	0	360	0	0	1	1			1
Kangagani	1	Male	6	0	0	0	0	0	0	0	0	0	0
Kangagani	3	Female	8
Kangagani	3	Male	9	0	0	7	0	0	168	0	0	1	1			1
Kangagani	1	Male	6	73	0	0	1752	0	0	1	0	0	1	1
Kangagani	1	Female	6
Kangagani	3	Male	11	0	21	13	0	504	312	0	1	1	1		1	1
Kangagani	1	Female	6
Kangagani	1	Female	6	0	0	0	0	0	0	0	0	0	0
Kangagani	1	Male	6
Kangagani	1	Male	6	0	7	9	0	168	216	0	1	1	1		1	1
Kangagani	3	Male	10	102	0	49	2448	0	1176	1	0	1	1	1		2			2
Kangagani	3	Male	9	24	0	0	576	0	0	1	0	0	1	1
Kangagani	1	Female	6	0	0	122	0	0	2928	0	0	1	1			2			2
Kangagani	1	Female	6
Kangagani	3	Female	9
Kangagani	1	Male	6
Kangagani	1	Male	6	0	0	0	0	0	0	0	0	0	0
Kangagani	1	Female	6	0	0	2	0	0	48	0	0	1	1			1
Kangagani	1	Female	6	0	0	0	0	0	0	0	0	0	0
Kangagani	1	Male	6	0	0	0	0	0	0	0	0	0	0
Kangagani	1	Male	8
Kangagani	1	Male	6
Kangagani	3	Female	11	746	0	36	17904	0	864	1	0	1	1	3		1	3
Kangagani	3	Female	11	0	0	4	0	0	96	0	0	1	1			1
Kangagani	1	Female	6
Kangagani	3	Female	9
Kangagani	1	Female	6	8	0	12	192	0	288	1	0	1	1	1		1
Kangagani	3	Female	10	0	0	0	0	0	0	0	0	0	0
Kangagani	3	Male	8	32	0	17	768	0	408	1	0	1	1	1		1
Kangagani	1	Male	7	162	0	44	3888	0	1056	1	0	1	1	1		2			2
Kangagani	1	Male	6	133	0	0	3192	0	0	1	0	0	1	1
Kangagani	1	Male	8	0	0	0	0	0	0	0	0	0	0
Kangagani	3	Male	9	0	0	0	0	0	0	0	0	0	0
Kangagani	1	Male	7	0	10	23	0	240	552	0	1	1	1		1	1
Kangagani	1	Male	6	0	0	21	0	0	504	0	0	1	1			1
Kangagani	1	Male	8	72	0	25	1728	0	600	1	0	1	1	1		1
Kangagani	1	Male	8	0	0	0	0	0	0	0	0	0	0
Kangagani	3	Male	10	431	6	38	10344	144	912	1	1	1	1	3	1	1	3
Kangagani	1	Male	6	0	0	8	0	0	192	0	0	1	1			1
Kangagani	3	Male	11	0	0	25	0	0	600	0	0	1	1			1
Kangagani	3	Female	9	273	0	4	6552	0	96	1	0	1	1	2		1	2
Kangagani	1	Female	6	52	0	23	1248	0	552	1	0	1	1	1		1
Kangagani	1	Male	7	113	0	38	2712	0	912	1	0	1	1	1		1
Kangagani	1	Male	6
Kangagani	3	Female	10	0	0	0	0	0	0	0	0	0	0
Kangagani	3	Male	9	0	0	2	0	0	48	0	0	1	1			1
Kangagani	1	Female	6	44	0	68	1056	0	1632	1	0	1	1	1		2			2
Kangagani	3	Female	10	0	0	0	0	0	0	0	0	0	0
Kangagani	3	Male	10	0	0	4	0	0	96	0	0	1	1			1
Kangagani	3	Female	9	0	0	0	0	0	0	0	0	0	0
Kangagani	3	Male	10	2010	0	47	48240	0	1128	1	0	1	1	3		2	3		2
Kangagani	3	Male	9	0	0	1	0	0	24	0	0	1	1			1
Kangagani	3	Female	10	0	0	0	0	0	0	0	0	0	0
Kangagani	1	Female	6	0	0	0	0	0	0	0	0	0	0
Kangagani	3	Female	9	0	0	3	0	0	72	0	0	1	1			1
Kangagani	3	Female	9	0	0	6	0	0	144	0	0	1	1			1
Kangagani	1	Female	7
Kangagani	1	Male	8
Kangagani	3	Male	9	0	0	0	0	0	0	0	0	0	0
Kangagani	3	Male	9	26	0	5	624	0	120	1	0	1	1	1		1
Kangagani	1	Female	7	55	0	21	1320	0	504	1	0	1	1	1		1
Kangagani	1	Male	6	0	0	0	0	0	0	0	0	0	0
Kangagani	3	Female	9	2776	12	46	66624	288	1104	1	1	1	1	3	1	2	3		2
Kangagani	3	Male	8	0	0	0	0	0	0	0	0	0	0
Kangagani	3	Female	9	0	0	5	0	0	120	0	0	1	1			1
Kangagani	3	Male	9
Kangagani	1	Male	6	0	0	0	0	0	0	0	0	0	0
Kangagani	3	Male	10	203	0	17	4872	0	408	1	0	1	1	1		1
Kangagani	3	Female	10	0	2	0	0	48	0	0	1	0	1		1
Kangagani	3	Female	10	236	0	33	5664	0	792	1	0	1	1	2		1	2
Kangagani	3	Male	9	5	2	15	120	48	360	1	1	1	1	1	1	1
Kangagani	3	Male	10	531	2	47	12744	48	1128	1	1	1	1	3	1	2	3		2
Kangagani	3	Female	9
Kangagani	3	Male	9	0	0	20	0	0	480	0	0	1	1			1
Kangagani	1	Female	6	0	0	48	0	0	1152	0	0	1	1			2			2
Kangagani	1	Female	6
Kangagani	1	Male	6
Kangagani	1	Male	6	0	0	25	0	0	600	0	0	1	1			1
Kangagani	3	Female	9	0	0	10	0	0	240	0	0	1	1			1
Kangagani	3	Male	9	0	0	0	0	0	0	0	0	0	0
Kangagani	1	Female	6	0	0	4	0	0	96	0	0	1	1			1
Kangagani	1	Male	6	62	0	16	1488	0	384	1	0	1	1	1		1
Kangagani	3	Female	9	247	0	32	5928	0	768	1	0	1	1	2		1	2
Kangagani	3	Male	11	0	0	0	0	0	0	0	0	0	0
Kangagani	1	Female	7
Kangagani	1	Male	6	237	0	14	5688	0	336	1	0	1	1	2		1	2
Kangagani	1	Male	6
Kangagani	3	Female	8	0	0	1	0	0	24	0	0	1	1			1
Kangagani	3	Female	12
Kangagani	3	Male	10	82	0	38	1968	0	912	1	0	1	1	1		1
Kangagani	3	Female	9	0	0	0	0	0	0	0	0	0	0
Kangagani	3	Male	9	0	0	1	0	0	24	0	0	1	1			1
Kangagani	1	Male	6	0	0	13	0	0	312	0	0	1	1			1
Kangagani	3	Female	10
Kangagani	1	Female	6
Kangagani	3	Male	9
Kangagani	3	Male	10	0	0	2	0	0	48	0	0	1	1			1
Kangagani	3	Male	10	0	0	1	0	0	24	0	0	1	1			1
Kangagani	1	Female	6	866	0	57	20784	0	1368	1	0	1	1	3		2	3		2
Kangagani	1	Female	6	452	0	73	10848	0	1752	1	0	1	1	3		2	3		2
Kangagani	1	Female	6	0	0	0	0	0	0	0	0	0	0
Kangagani	3	Female	9
Kangagani	3	Female	9	0	0	3	0	0	72	0	0	1	1			1
Kangagani	1	Female	6
Kangagani	3	Male	10	0	0	3	0	0	72	0	0	1	1			1
Kangagani	1	Female	6	613	0	0	14712	0	0	1	0	0	1	3			3
Kangagani	1	Male	6	31	0	16	744	0	384	1	0	1	1	1		1
Kangagani	1	Female	6
Kangagani	1	Male	7	7	0	31	168	0	744	1	0	1	1	1		1
Kangagani	1	Female	6	0	0	33	0	0	792	0	0	1	1			1
Kangagani	1	Male	6	0	0	11	0	0	264	0	0	1	1			1
Kangagani	1	Male	6	1373	0	70	32952	0	1680	1	0	1	1	3		2	3		2
Kangagani	1	Female	6	514	3	50	12336	72	1200	1	1	1	1	3	1	2	3		2
Kangagani	1	Female	6	0	0	19	0	0	456	0	0	1	1			1
Kangagani	3	Male	10
Kangagani	1	Female	6
Kangagani	3	Female	9	178	9	92	4272	216	2208	1	1	1	1	1	1	2			2
Kangagani	3	Male	10
Kangagani	1	Female	9	0	0	41	0	0	984	0	0	1	1			1
Kangagani	1	Female	7	0	0	11	0	0	264	0	0	1	1			1
Kangagani	3	Female	9	0	0	0	0	0	0	0	0	0	0
Kangagani	3	Male	10	0	3	13	0	72	312	0	1	1	1		1	1
Kangagani	1	Female	6	0	0	0	0	0	0	0	0	0	0
Kangagani	3	Female	9	0	0	4	0	0	96	0	0	1	1			1
Kangagani	1	Male	6	97	0	3	2328	0	72	1	0	1	1	1		1
Kangagani	3	Male	13	0	0	24	0	0	576	0	0	1	1			1
Kangagani	3	Male	9	631	0	10	15144	0	240	1	0	1	1	3		1	3
Kangagani	1	Male	6	0	0	0	0	0	0	0	0	0	0
Kangagani	1	Male	9	0	0	21	0	0	504	0	0	1	1			1
Kangagani	3	Female	9	0	0	0	0	0	0	0	0	0	0
Kangagani	3	Male	9	76	0	6	1824	0	144	1	0	1	1	1		1
Kangagani	1	Male	6
Kangagani	1	Female	6
Kangagani	3	Female	9	0	0	8	0	0	192	0	0	1	1			1
Kangagani	1	Female	7
Kangagani	1	Female	6
Kangagani	3	Male	9	0	0	0	0	0	0	0	0	0	0
Kangagani	1	Female	7	922	0	68	22128	0	1632	1	0	1	1	3		2	3		2
Kangagani	1	Female	7
Kangagani	3	Male	10	1031	0	41	24744	0	984	1	0	1	1	3		1	3
Kangagani	3	Female	10	0	0	9	0	0	216	0	0	1	1			1
Kangagani	1	Male	6	0	0	0	0	0	0	0	0	0	0
Kangagani	1	Female	6
Kangagani	3	Male	9	77	0	28	1848	0	672	1	0	1	1	1		1
Kangagani	3	Female	8	0	0	3	0	0	72	0	0	1	1			1
Kangagani	3	Female	10	0	0	8	0	0	192	0	0	1	1			1
Kinowe	3	Male	13	428	0	37	10272	0	888	1	0	1	1	3		1	3
Kinowe	1	Female	6	1026	0	37	24624	0	888	1	0	1	1	3		1	3
Kinowe	3	Female	10	98	0	33	2352	0	792	1	0	1	1	1		1
Kinowe	1	Male	6	0	34	6	0	816	144	0	1	1	1		1	1
Kinowe	3	Male	9	1255	17	56	30120	408	1344	1	1	1	1	3	1	2	3		2
Kinowe	1	Female	6
Kinowe	1	Female	6	956	1	14	22944	24	336	1	1	1	1	3	1	1	3
Kinowe	1	Male	6	0	0	136	0	0	3264	0	0	1	1			2			2
Kinowe	3	Female	11	152	0	36	3648	0	864	1	0	1	1	1		1
Kinowe	3	Female	9	49	0	20	1176	0	480	1	0	1	1	1		1
Kinowe	1	Female	6	29	1	42	696	24	1008	1	1	1	1	1	1	2			2
Kinowe	3	Female	11	75	0	13	1800	0	312	1	0	1	1	1		1
Kinowe	1	Male	6	2164	0	44	51936	0	1056	1	0	1	1	3		2	3		2
Kinowe	1	Female	6	0	0	15	0	0	360	0	0	1	1			1
Kinowe	3	Male	12	453	22	118	10872	528	2832	1	1	1	1	3	1	2	3		2
Kinowe	1	Male	6	1379	0	119	33096	0	2856	1	0	1	1	3		2	3		2
Kinowe	3	Male	13	180	11	52	4320	264	1248	1	1	1	1	1	1	2			2
Kinowe	3	Female	8	815	0	114	19560	0	2736	1	0	1	1	3		2	3		2
Kinowe	1	Female	6	0	0	3	0	0	72	0	0	1	1			1
Kinowe	1	Male	6	19	0	23	456	0	552	1	0	1	1	1		1
Kinowe	3	Male	10	203	0	57	4872	0	1368	1	0	1	1	1		2			2
Kinowe	3	Male	11	929	109	61	22296	2616	1464	1	1	1	1	3	2	2	3	2	2
Kinowe	1	Female	6	47	0	5	1128	0	120	1	0	1	1	1		1
Kinowe	1	Male	7	201	0	17	4824	0	408	1	0	1	1	1		1
Kinowe	3	Male	10	218	0	13	5232	0	312	1	0	1	1	2		1	2
Kinowe	3	Female	8	91	0	27	2184	0	648	1	0	1	1	1		1
Kinowe	3	Male	10	746	0	97	17904	0	2328	1	0	1	1	3		2	3		2
Kinowe	1	Male	8	436	205	104	10464	4920	2496	1	1	1	1	3	3	2	3	3	2
Kinowe	1	Female	7
Kinowe	1	Female	6	157	7	8	3768	168	192	1	1	1	1	1	1	1
Kinowe	1	Female	6	39	0	16	936	0	384	1	0	1	1	1		1
Kinowe	3	Male	11	0	18	39	0	432	936	0	1	1	1		1	1
Kinowe	1	Female	6
Kinowe	3	Female	9	568	0	90	13632	0	2160	1	0	1	1	3		2	3		2
Kinowe	1	Female	6	7	0	0	168	0	0	1	0	0	1	1
Kinowe	1	Male	6	24	11	25	576	264	600	1	1	1	1	1	1	1
Kinowe	3	Male	11	187	0	9	4488	0	216	1	0	1	1	1		1
Kinowe	3	Female	12	421	0	23	10104	0	552	1	0	1	1	3		1	3
Kinowe	1	Male	7
Kinowe	1	Female	6	0	0	3	0	0	72	0	0	1	1			1
Kinowe	3	Male	10
Kinowe	1	Female	7	1469	0	63	35256	0	1512	1	0	1	1	3		2	3		2
Kinowe	1	Male	7	168	13	86	4032	312	2064	1	1	1	1	1	1	2			2
Kinowe	1	Female	6	1034	6	89	24816	144	2136	1	1	1	1	3	1	2	3		2
Kinowe	3	Female	10	64	0	11	1536	0	264	1	0	1	1	1		1
Kinowe	3	Male	10	31	12	13	744	288	312	1	1	1	1	1	1	1
Kinowe	1	Male	6	286	71	37	6864	1704	888	1	1	1	1	2	1	1	2
Kinowe	3	Female	10	1350	0	36	32400	0	864	1	0	1	1	3		1	3
Kinowe	1	Female	6	0	0	4	0	0	96	0	0	1	1			1
Kinowe	3	Female	10	134	0	24	3216	0	576	1	0	1	1	1		1
Kinowe	3	Female	10	70	10	23	1680	240	552	1	1	1	1	1	1	1
Kinowe	1	Male	6	47	0	0	1128	0	0	1	0	0	1	1
Kinowe	1	Male	7	4017	8	106	96408	192	2544	1	1	1	1	3	1	2	3		2
Kinowe	1	Female	6
Kinowe	3	Male	10	398	0	20	9552	0	480	1	0	1	1	2		1	2
Kinowe	3	Female	9	308	5	60	7392	120	1440	1	1	1	1	2	1	2	2		2
Kinowe	3	Female	12	981	0	41	23544	0	984	1	0	1	1	3		1	3
Kinowe	3	Female	10	883	0	35	21192	0	840	1	0	1	1	3		1	3
Kinowe	1	Male	6	939	23	31	22536	552	744	1	1	1	1	3	1	1	3
Kinowe	3	Female	9	10	0	9	240	0	216	1	0	1	1	1		1
Kinowe	1	Female	6	885	0	14	21240	0	336	1	0	1	1	3		1	3
Kinowe	3	Male	10	1521	0	48	36504	0	1152	1	0	1	1	3		2	3		2
Kinowe	1	Male	6	47	0	16	1128	0	384	1	0	1	1	1		1
Kinowe	3	Female	9	66	0	20	1584	0	480	1	0	1	1	1		1
Kinowe	1	Male	6	0	49	69	0	1176	1656	0	1	1	1		1	2			2
Kinowe	3	Female	9	894	0	44	21456	0	1056	1	0	1	1	3		2	3		2
Kinowe	3	Male	12	48	12	28	1152	288	672	1	1	1	1	1	1	1
Kinowe	3	Female	11	1874	0	63	44976	0	1512	1	0	1	1	3		2	3		2
Kinowe	3	Female	8	397	0	43	9528	0	1032	1	0	1	1	2		2	2		2
Kinowe	1	Female	6
Kinowe	3	Female	10	759	7	62	18216	168	1488	1	1	1	1	3	1	2	3		2
Kinowe	1	Male	6	76	0	7	1824	0	168	1	0	1	1	1		1
Kinowe	3	Male	10
Kinowe	3	Male	11	879	3	57	21096	72	1368	1	1	1	1	3	1	2	3		2
Kinowe	3	Female	11
Kinowe	3	Male	11	0	0	0	0	0	0	0	0	0	0
Kinowe	3	Female	10	171	0	72	4104	0	1728	1	0	1	1	1		2			2
Kinowe	1	Female	6	9	0	0	216	0	0	1	0	0	1	1
Kinowe	1	Female	6
Kinowe	1	Female	6	0	0	9	0	0	216	0	0	1	1			1
Kinowe	1	Male	6	0	6	22	0	144	528	0	1	1	1		1	1
Kinowe	1	Male	6
Kinowe	3	Female	9	774	0	15	18576	0	360	1	0	1	1	3		1	3
Kinowe	3	Male	10	156	15	71	3744	360	1704	1	1	1	1	1	1	2			2
Kinowe	3	Female	11	1603	0	17	38472	0	408	1	0	1	1	3		1	3
Kinowe	1	Male	7
Kinowe	3	Male	10
Kinowe	1	Female	6	0	0	8	0	0	192	0	0	1	1			1
Kinowe	1	Male	7	63	0	3	1512	0	72	1	0	1	1	1		1
Kinowe	3	Male	11	158	15	30	3792	360	720	1	1	1	1	1	1	1
Kinowe	3	Male	12	70	0	33	1680	0	792	1	0	1	1	1		1
Kinowe	1	Female	6	1137	0	89	27288	0	2136	1	0	1	1	3		2	3		2
Kinowe	3	Male	12	448	16	6	10752	384	144	1	1	1	1	3	1	1	3
Kinowe	3	Male	11	127	2	102	3048	48	2448	1	1	1	1	1	1	2			2
Kinowe	3	Female	9
Kinowe	3	Female	10	355	0	31	8520	0	744	1	0	1	1	2		1	2
Kinowe	1	Male	6	2944	136	155	70656	3264	3720	1	1	1	1	3	2	2	3	2	2
Kinowe	1	Female	6	105	33	216	2520	792	5184	1	1	1	1	1	1	2			2
Kinowe	1	Male	6
Kinowe	1	Female	6	10	0	152	240	0	3648	1	0	1	1	1		2			2
Kinowe	1	Male	6	914	21	33	21936	504	792	1	1	1	1	3	1	1	3
Kinowe	3	Male	9	189	0	40	4536	0	960	1	0	1	1	1		1
Kinowe	1	Female	6	0	0	8	0	0	192	0	0	1	1			1
Kinowe	1	Female	6	0	0	2	0	0	48	0	0	1	1			1
Kinowe	3	Female	9	504	0	0	12096	0	0	1	0	0	1	3			3
Kinowe	1	Male	6	52	0	16	1248	0	384	1	0	1	1	1		1
Kinowe	3	Female	10
Kinowe	1	Female	6	810	2	2	19440	48	48	1	1	1	1	3	1	1	3
Kinowe	1	Male	7	1145	0	92	27480	0	2208	1	0	1	1	3		2	3		2
Kinowe	3	Female	11	298	39	44	7152	936	1056	1	1	1	1	2	1	2	2		2
Kinowe	1	Female	6
Kinowe	1	Male	7	436	5	18	10464	120	432	1	1	1	1	3	1	1	3
Kinowe	1	Female	6	713	2	76	17112	48	1824	1	1	1	1	3	1	2	3		2
Kinowe	3	Male	9	1471	0	51	35304	0	1224	1	0	1	1	3		2	3		2
Kinowe	3	Female	10
Kinowe	1	Female	6
Kinowe	3	Female	9	272	0	56	6528	0	1344	1	0	1	1	2		2	2		2
Kinowe	3	Male	12	51	62	39	1224	1488	936	1	1	1	1	1	1	1
Kinowe	1	Female	6
Kinowe	3	Male	11	2468	0	25	59232	0	600	1	0	1	1	3		1	3
Kinowe	3	Female	10	9	0	0	216	0	0	1	0	0	1	1
Kinowe	3	Male	9	0	11	26	0	264	624	0	1	1	1		1	1
Kinowe	1	Female	6	632	1	13	15168	24	312	1	1	1	1	3	1	1	3
Kinowe	3	Male	10
Kinowe	3	Female	9
Kinowe	1	Female	6	0	0	4	0	0	96	0	0	1	1			1
Kinowe	1	Female	6
Kinowe	1	Male	6
Kinowe	3	Female	9	0	0	120	0	0	2880	0	0	1	1			2			2
Kinowe	3	Male	12	3566	23	59	85584	552	1416	1	1	1	1	3	1	2	3		2
Kinowe	3	Male	10	541	0	38	12984	0	912	1	0	1	1	3		1	3
Kinowe	1	Male	7	873	0	231	20952	0	5544	1	0	1	1	3		2	3		2
Kinowe	3	Female	10	0	12	27	0	288	648	0	1	1	1		1	1
Kinowe	3	Male	13
Kinowe	1	Male	7	51	0	85	1224	0	2040	1	0	1	1	1		2			2
Kinowe	3	Male	12	629	0	49	15096	0	1176	1	0	1	1	3		2	3		2
Kinowe	3	Female	9	429	0	39	10296	0	936	1	0	1	1	3		1	3
Kinowe	1	Male	6	28	0	10	672	0	240	1	0	1	1	1		1
Kinowe	1	Male	6	286	12	29	6864	288	696	1	1	1	1	2	1	1	2
Kinowe	3	Female	10	0	0	0	0	0	0	0	0	0	0
Kinowe	3	Male	13
Kinowe	3	Female	12
Kinowe	1	Male	6	140	0	24	3360	0	576	1	0	1	1	1		1
Kinowe	3	Female	11	38	0	17	912	0	408	1	0	1	1	1		1
Kizimbani	3	Female	9
Kizimbani	1	Male	6
Kizimbani	1	Female	6	0	0	0	0	0	0	0	0	0	0
Kizimbani	1	Female	6	0	0	0	0	0	0	0	0	0	0
Kizimbani	3	Male	10	0	0	0	0	0	0	0	0	0	0
Kizimbani	1	Male	6	73	0	42	1752	0	1008	1	0	1	1	1		2			2
Kizimbani	3	Male	11	35	18	9	840	432	216	1	1	1	1	1	1	1
Kizimbani	1	Male	7
Kizimbani	3	Male	11
Kizimbani	1	Male	6
Kizimbani	1	Male	7
Kizimbani	1	Male	7	0	0	0	0	0	0	0	0	0	0
Kizimbani	1	Female	6
Kizimbani	3	Female	10	0	0	10	0	0	240	0	0	1	1			1
Kizimbani	3	Male	12
Kizimbani	3	Female	10	0	0	36	0	0	864	0	0	1	1			1
Kizimbani	1	Female	6
Kizimbani	1	Female	6	12	0	18	288	0	432	1	0	1	1	1		1
Kizimbani	3	Female	8	0	2	4	0	48	96	0	1	1	1		1	1
Kizimbani	3	Female	10
Kizimbani	1	Male	7
Kizimbani	1	Male	6
Kizimbani	1	Male	6	8	2	17	192	48	408	1	1	1	1	1	1	1
Kizimbani	3	Female	8	0	0	0	0	0	0	0	0	0	0
Kizimbani	3	Female	9	0	0	18	0	0	432	0	0	1	1			1
Kizimbani	1	Male	6
Kizimbani	3	Female	9	0	0	5	0	0	120	0	0	1	1			1
Kizimbani	1	Female	6	138	0	9	3312	0	216	1	0	1	1	1		1
Kizimbani	1	Male	9	0	0	0	0	0	0	0	0	0	0
Kizimbani	1	Male	6	0	0	6	0	0	144	0	0	1	1			1
Kizimbani	3	Male	11	63	0	30	1512	0	720	1	0	1	1	1		1
Kizimbani	3	Male	9	0	0	0	0	0	0	0	0	0	0
Kizimbani	1	Male	7	0	0	0	0	0	0	0	0	0	0
Kizimbani	3	Male	11
Kizimbani	1	Male	6
Kizimbani	1	Male	6
Kizimbani	3	Male	10	38	0	0	912	0	0	1	0	0	1	1
Kizimbani	3	Female	9
Kizimbani	3	Male	9	0	0	68	0	0	1632	0	0	1	1			2			2
Kizimbani	1	Male	6
Kizimbani	3	Male	9
Kizimbani	3	Female	10	0	0	269	0	0	6456	0	0	1	1			2			2
Kizimbani	3	Male	10	0	0	46	0	0	1104	0	0	1	1			2			2
Kizimbani	3	Female	10	0	0	12	0	0	288	0	0	1	1			1
Kizimbani	1	Female	6	0	0	44	0	0	1056	0	0	1	1			2			2
Kizimbani	1	Male	7
Kizimbani	1	Male	6	0	0	0	0	0	0	0	0	0	0
Kizimbani	3	Male	9	0	0	0	0	0	0	0	0	0	0
Kizimbani	3	Female	9	0	0	4	0	0	96	0	0	1	1			1
Kizimbani	1	Female	6	0	0	8	0	0	192	0	0	1	1			1
Kizimbani	3	Male	10	0	0	0	0	0	0	0	0	0	0
Kizimbani	3	Female	11	0	94	132	0	2256	3168	0	1	1	1		2	2		2	2
Kizimbani	3	Male	11	0	0	5	0	0	120	0	0	1	1			1
Kizimbani	1	Male	6
Kizimbani	1	Female	6	0	0	1	0	0	24	0	0	1	1			1
Kizimbani	3	Female	9	0	0	0	0	0	0	0	0	0	0
Kizimbani	1	Male	7	0	0	0	0	0	0	0	0	0	0
Kizimbani	3	Male	9
Kizimbani	3	Female	9	0	0	12	0	0	288	0	0	1	1			1
Kizimbani	1	Male	6	0	0	0	0	0	0	0	0	0	0
Kizimbani	3	Female	9	0	0	5	0	0	120	0	0	1	1			1
Kizimbani	1	Male	6	6	1	6	144	24	144	1	1	1	1	1	1	1
Kizimbani	1	Female	6
Kizimbani	3	Female	9	0	0	158	0	0	3792	0	0	1	1			2			2
Kizimbani	3	Male	10	2	3	64	48	72	1536	1	1	1	1	1	1	2			2
Kizimbani	1	Female	7	0	0	2	0	0	48	0	0	1	1			1
Kizimbani	1	Female	6	0	0	12	0	0	288	0	0	1	1			1
Kizimbani	1	Male	6
Kizimbani	3	Male	10	0	0	7	0	0	168	0	0	1	1			1
Kizimbani	3	Male	10
Kizimbani	3	Female	8
Kizimbani	1	Female	6
Kizimbani	3	Male	10	0	0	55	0	0	1320	0	0	1	1			2			2
Kizimbani	1	Female	8
Kizimbani	3	Female	10	0	0	0	0	0	0	0	0	0	0
Kizimbani	3	Male	9	0	0	0	0	0	0	0	0	0	0
Kizimbani	3	Male	8	0	0	0	0	0	0	0	0	0	0
Kizimbani	3	Female	9	0	0	0	0	0	0	0	0	0	0
Kizimbani	1	Female	6
Kizimbani	1	Male	6
Kizimbani	3	Female	9	0	0	4	0	0	96	0	0	1	1			1
Kizimbani	3	Male	10	0	4	43	0	96	1032	0	1	1	1		1	2			2
Kizimbani	3	Male	8	5	3	9	120	72	216	1	1	1	1	1	1	1
Kizimbani	1	Female	6
Kizimbani	3	Female	9	173	0	33	4152	0	792	1	0	1	1	1		1
Kizimbani	1	Female	6	0	0	34	0	0	816	0	0	1	1			1
Kizimbani	1	Male	7
Kizimbani	3	Male	10	25	0	14	600	0	336	1	0	1	1	1		1
Kizimbani	1	Female	6	0	0	5	0	0	120	0	0	1	1			1
Kizimbani	3	Male	10
Kizimbani	1	Female	6
Kizimbani	1	Female	6
Kizimbani	3	Male	8	61	8	21	1464	192	504	1	1	1	1	1	1	1
Kizimbani	3	Female	10	0	0	6	0	0	144	0	0	1	1			1
Kizimbani	1	Female	6	0	0	0	0	0	0	0	0	0	0
Kizimbani	3	Male	10	0	8	41	0	192	984	0	1	1	1		1	1
Kizimbani	3	Male	10	0	0	3	0	0	72	0	0	1	1			1
Kizimbani	3	Male	8	7	0	0	168	0	0	1	0	0	1	1
Kizimbani	3	Female	9	0	0	3	0	0	72	0	0	1	1			1
Kizimbani	1	Male	6	100	0	0	2400	0	0	1	0	0	1	1
Kizimbani	1	Male	7
Kizimbani	1	Female	7
Kizimbani	3	Male	10
Kizimbani	1	Female	7	0	0	4	0	0	96	0	0	1	1			1
Kizimbani	1	Female	6	0	0	0	0	0	0	0	0	0	0
Kizimbani	3	Female	8
Kizimbani	1	Female	6
Kizimbani	3	Female	10	0	0	0	0	0	0	0	0	0	0
Kizimbani	3	Female	10	315	0	62	7560	0	1488	1	0	1	1	2		2	2		2
Kizimbani	1	Female	6
Kizimbani	3	Male	9	62	39	18	1488	936	432	1	1	1	1	1	1	1
Kizimbani	1	Male	6
Kizimbani	3	Male	12
Kizimbani	3	Female	8	0	0	11	0	0	264	0	0	1	1			1
Kizimbani	3	Female	9
Kizimbani	1	Female	6	0	0	0	0	0	0	0	0	0	0
Kizimbani	1	Female	6	0	0	19	0	0	456	0	0	1	1			1
Kizimbani	1	Female	6
Kizimbani	1	Female	6
Kizimbani	1	Male	6
Kizimbani	1	Female	6	0	0	0	0	0	0	0	0	0	0
Kizimbani	3	Male	9	0	0	0	0	0	0	0	0	0	0
Kizimbani	1	Male	6	0	0	1	0	0	24	0	0	1	1			1
Kizimbani	1	Male	6	10	0	3	240	0	72	1	0	1	1	1		1
Kizimbani	1	Female	6	0	0	7	0	0	168	0	0	1	1			1
Kizimbani	1	Female	6
Kizimbani	1	Male	6	293	0	2	7032	0	48	1	0	1	1	2		1	2
Kizimbani	3	Female	9	0	0	5	0	0	120	0	0	1	1			1
Kizimbani	3	Female	9
Kizimbani	1	Male	7
Kizimbani	1	Male	6	0	0	0	0	0	0	0	0	0	0
Kizimbani	1	Male	7	0	0	0	0	0	0	0	0	0	0
Kizimbani	3	Female	9	0	0	15	0	0	360	0	0	1	1			1
Kizimbani	1	Female	6
Kizimbani	3	Female	10
Kizimbani	3	Male	11	14	0	20	336	0	480	1	0	1	1	1		1
Kizimbani	3	Male	11
Kizimbani	1	Male	7
Kizimbani	3	Female	10	288	14	51	6912	336	1224	1	1	1	1	2	1	2	2		2
Kizimbani	1	Female	6
Kizimbani	1	Male	6	0	0	2	0	0	48	0	0	1	1			1
Kizimbani	3	Female	9	0	0	0	0	0	0	0	0	0	0
Kizimbani	3	Female	9	0	0	18	0	0	432	0	0	1	1			1
Kizimbani	3	Male	10
Kizimbani	3	Male	10
Kizimbani	1	Female	6	0	0	33	0	0	792	0	0	1	1			1
Kizimbani	1	Female	6
Kizimbani	3	Male	9	0	0	0	0	0	0	0	0	0	0
Kizimbani	3	Female	8	0	0	8	0	0	192	0	0	1	1			1
Konde A	1	Female	6
Konde A	3	Female	10	0	0	23	0	0	552	0	0	1	1			1
Konde A	3	Male	9	0	0	25	0	0	600	0	0	1	1			1
Konde A	3	Female	8	29	0	0	696	0	0	1	0	0	1	1
Konde A	1	Female	7	169	0	74	4056	0	1776	1	0	1	1	1		2			2
Konde A	1	Male	6	0	0	26	0	0	624	0	0	1	1			1
Konde A	3	Male	10	6	0	115	144	0	2760	1	0	1	1	1		2			2
Konde A	1	Female	6
Konde A	1	Female	6	113	0	40	2712	0	960	1	0	1	1	1		1
Konde A	1	Male	6	0	0	10	0	0	240	0	0	1	1			1
Konde A	1	Female	6	648	1	0	15552	24	0	1	1	0	1	3	1		3
Konde A	3	Female	9	0	0	8	0	0	192	0	0	1	1			1
Konde A	3	Female	9	0	0	4	0	0	96	0	0	1	1			1
Konde A	1	Male	6	155	0	117	3720	0	2808	1	0	1	1	1		2			2
Konde A	1	Female	6
Konde A	1	Male	6
Konde A	1	Male	6	0	35	188	0	840	4512	0	1	1	1		1	2			2
Konde A	1	Male	6
Konde A	3	Male	10
Konde A	3	Male	12	403	0	5	9672	0	120	1	0	1	1	2		1	2
Konde A	3	Male	9	15	0	18	360	0	432	1	0	1	1	1		1
Konde A	3	Male	9	714	0	3	17136	0	72	1	0	1	1	3		1	3
Konde A	3	Female	10	0	0	4	0	0	96	0	0	1	1			1
Konde A	3	Male	10	473	2	58	11352	48	1392	1	1	1	1	3	1	2	3		2
Konde A	1	Male	6
Konde A	1	Female	7	0	0	0	0	0	0	0	0	0	0
Konde A	3	Male	10	0	0	0	0	0	0	0	0	0	0
Konde A	3	Female	8
Konde A	1	Female	6
Konde A	3	Male	11
Konde A	3	Female	10	0	3	0	0	72	0	0	1	0	1		1
Konde A	3	Male	8	0	0	11	0	0	264	0	0	1	1			1
Konde A	3	Male	8	232	0	17	5568	0	408	1	0	1	1	2		1	2
Konde A	1	Male	6	397	7	21	9528	168	504	1	1	1	1	2	1	1	2
Konde A	1	Male	6	0	0	166	0	0	3984	0	0	1	1			2			2
Konde A	1	Female	7	947	0	62	22728	0	1488	1	0	1	1	3		2	3		2
Konde A	1	Male	6
Konde A	1	Male	6	84	0	27	2016	0	648	1	0	1	1	1		1
Konde A	3	Male	13	40	29	33	960	696	792	1	1	1	1	1	1	1
Konde A	1	Male	6	0	0	5	0	0	120	0	0	1	1			1
Konde A	1	Male	6
Konde A	3	Male	9	749	25	22	17976	600	528	1	1	1	1	3	1	1	3
Konde A	1	Male	6
Konde A	1	Female	6
Konde A	3	Male	10	13	0	0	312	0	0	1	0	0	1	1
Konde A	3	Male	9	0	0	5	0	0	120	0	0	1	1			1
Konde A	1	Female	6
Konde A	3	Female	10	0	0	0	0	0	0	0	0	0	0
Konde A	3	Female	9	143	0	2	3432	0	48	1	0	1	1	1		1
Konde A	3	Male	12	803	0	6	19272	0	144	1	0	1	1	3		1	3
Konde A	1	Male	6	3	0	0	72	0	0	1	0	0	1	1
Konde A	3	Female	10	1255	0	18	30120	0	432	1	0	1	1	3		1	3
Konde A	3	Female	10	435	10	62	10440	240	1488	1	1	1	1	3	1	2	3		2
Konde A	3	Male	9	363	0	54	8712	0	1296	1	0	1	1	2		2	2		2
Konde A	1	Male	6
Konde A	3	Female	9	620	4	35	14880	96	840	1	1	1	1	3	1	1	3
Konde A	3	Male	10	3	0	0	72	0	0	1	0	0	1	1
Konde A	3	Female	8
Konde A	1	Male	6
Konde A	3	Female	9	429	0	5	10296	0	120	1	0	1	1	3		1	3
Konde A	1	Male	6	0	0	25	0	0	600	0	0	1	1			1
Konde A	1	Female	7	286	0	37	6864	0	888	1	0	1	1	2		1	2
Konde A	1	Male	6
Konde A	1	Female	6	935	38	19	22440	912	456	1	1	1	1	3	1	1	3
Konde A	3	Female	10	15	0	122	360	0	2928	1	0	1	1	1		2			2
Konde A	3	Male	9	312	0	2	7488	0	48	1	0	1	1	2		1	2
Konde A	1	Male	6	18	0	7	432	0	168	1	0	1	1	1		1
Konde A	3	Male	10	363	0	8	8712	0	192	1	0	1	1	2		1	2
Konde A	1	Male	6
Konde A	3	Male	12	1000	0	0	24000	0	0	1	0	0	1	3			3
Konde A	3	Female	10	6	0	71	144	0	1704	1	0	1	1	1		2			2
Konde A	3	Female	10
Konde A	1	Male	7	0	0	0	0	0	0	0	0	0	0
Konde A	3	Female	9	0	0	0	0	0	0	0	0	0	0
Konde A	1	Male	6
Konde A	3	Male	10
Konde A	3	Male	11	0	0	7	0	0	168	0	0	1	1			1
Konde A	3	Male	8	829	15	60	19896	360	1440	1	1	1	1	3	1	2	3		2
Konde A	3	Male	10	10	0	0	240	0	0	1	0	0	1	1
Konde A	1	Male	7	277	40	18	6648	960	432	1	1	1	1	2	1	1	2
Konde A	3	Male	10
Konde A	3	Female	11
Konde A	1	Female	6	31	0	10	744	0	240	1	0	1	1	1		1
Konde A	3	Male	10	0	0	0	0	0	0	0	0	0	0
Konde A	1	Male	7	0	0	9	0	0	216	0	0	1	1			1
Konde A	3	Female	9	0	0	0	0	0	0	0	0	0	0
Konde A	1	Male	6	0	0	36	0	0	864	0	0	1	1			1
Konde A	1	Female	8	375	24	16	9000	576	384	1	1	1	1	2	1	1	2
Konde A	1	Female	6	0	0	0	0	0	0	0	0	0	0
Konde A	3	Male	11	9	0	9	216	0	216	1	0	1	1	1		1
Konde A	1	Male	6	0	0	0	0	0	0	0	0	0	0
Konde A	3	Female	9	0	0	16	0	0	384	0	0	1	1			1
Konde A	3	Male	9	1459	8	72	35016	192	1728	1	1	1	1	3	1	2	3		2
Konde A	1	Female	6
Konde A	1	Female	6	0	0	0	0	0	0	0	0	0	0
Konde A	1	Female	7
Konde A	1	Female	6	0	0	11	0	0	264	0	0	1	1			1
Konde A	1	Male	6
Konde A	3	Male	10	0	0	6	0	0	144	0	0	1	1			1
Konde A	3	Female	10	0	0	0	0	0	0	0	0	0	0
Konde A	1	Female	8
Konde A	3	Male	10	0	31	7	0	744	168	0	1	1	1		1	1
Konde A	3	Male	11
Konde A	3	Male	10
Konde A	3	Female	11
Konde A	1	Female	6	742	0	2	17808	0	48	1	0	1	1	3		1	3
Konde A	1	Male	6	726	0	23	17424	0	552	1	0	1	1	3		1	3
Konde A	3	Female	9	0	0	29	0	0	696	0	0	1	1			1
Konde A	3	Male	8	0	0	0	0	0	0	0	0	0	0
Konde A	3	Female	9	411	0	26	9864	0	624	1	0	1	1	2		1	2
Konde A	1	Female	6
Konde A	1	Female	7	53	0	14	1272	0	336	1	0	1	1	1		1
Konde A	3	Male	10	0	0	0	0	0	0	0	0	0	0
Konde A	3	Male	9	31	0	120	744	0	2880	1	0	1	1	1		2			2
Konde A	3	Female	9	542	34	14	13008	816	336	1	1	1	1	3	1	1	3
Konde A	3	Female	9	0	0	0	0	0	0	0	0	0	0
Konde A	3	Female	9
Konde A	1	Female	6	0	0	0	0	0	0	0	0	0	0
Konde A	1	Female	6	3	0	0	72	0	0	1	0	0	1	1
Konde A	1	Male	7	0	0	0	0	0	0	0	0	0	0
Konde A	3	Female	10
Konde A	3	Female	9	0	0	25	0	0	600	0	0	1	1			1
Konde A	3	Female	10	681	0	14	16344	0	336	1	0	1	1	3		1	3
Konde A	1	Female	6	0	0	0	0	0	0	0	0	0	0
Konde A	1	Male	6	170	0	9	4080	0	216	1	0	1	1	1		1
Konde A	3	Male	12	421	0	3	10104	0	72	1	0	1	1	3		1	3
Konde A	1	Female	6	120	10	33	2880	240	792	1	1	1	1	1	1	1
Konde A	3	Male	12	679	0	55	16296	0	1320	1	0	1	1	3		2	3		2
Konde A	3	Male	10	0	0	0	0	0	0	0	0	0	0
Konde A	1	Female	6
Konde A	1	Male	6	51	0	6	1224	0	144	1	0	1	1	1		1
Konde A	1	Female	6	12	0	19	288	0	456	1	0	1	1	1		1
Konde A	1	Male	6	0	0	47	0	0	1128	0	0	1	1			2			2
Konde A	3	Female	9	0	0	0	0	0	0	0	0	0	0
Konde A	3	Female	9	603	0	3	14472	0	72	1	0	1	1	3		1	3
Konde A	3	Male	10	0	0	0	0	0	0	0	0	0	0
Konde A	1	Female	6
Konde A	1	Female	6
Konde A	1	Female	6	3875	38	77	93000	912	1848	1	1	1	1	3	1	2	3		2
Konde A	3	Male	12	43	0	1	1032	0	24	1	0	1	1	1		1
Konde A	1	Male	6
Konde A	1	Female	7	57	0	26	1368	0	624	1	0	1	1	1		1
Konde A	1	Female	6
Konde A	1	Male	6
Konde A	3	Male	12	10	0	0	240	0	0	1	0	0	1	1
Konde A	1	Male	7	405	166	18	9720	3984	432	1	1	1	1	2	2	1	2	2
Konde A	3	Female	10	53	0	21	1272	0	504	1	0	1	1	1		1
Konde A	3	Female	9	0	0	0	0	0	0	0	0	0	0
Konde A	1	Male	7	458	4	7	10992	96	168	1	1	1	1	3	1	1	3
Konde B	1	Male	6
Konde B	1	Female	6	976	19	55	23424	456	1320	1	1	1	1	3	1	2	3		2
Konde B	1	Male	7	0	6	23	0	144	552	0	1	1	1		1	1
Konde B	1	Female	6	0	0	5	0	0	120	0	0	1	1			1
Konde B	1	Male	6	0	0	0	0	0	0	0	0	0	0
Konde B	3	Female	9	768	57	115	18432	1368	2760	1	1	1	1	3	1	2	3		2
Konde B	1	Female	6	566	7	18	13584	168	432	1	1	1	1	3	1	1	3
Konde B	1	Male	6	104	0	8	2496	0	192	1	0	1	1	1		1
Konde B	1	Male	6	1472	0	5	35328	0	120	1	0	1	1	3		1	3
Konde B	1	Male	6	59	8	2	1416	192	48	1	1	1	1	1	1	1
Konde B	3	Male	9	0	0	0	0	0	0	0	0	0	0
Konde B	1	Female	6	0	0	3	0	0	72	0	0	1	1			1
Konde B	1	Male	6
Konde B	3	Male	9	599	13	23	14376	312	552	1	1	1	1	3	1	1	3
Konde B	3	Male	9	2896	0	9	69504	0	216	1	0	1	1	3		1	3
Konde B	1	Male	6	0	1	3	0	24	72	0	1	1	1		1	1
Konde B	3	Male	8	255	0	8	6120	0	192	1	0	1	1	2		1	2
Konde B	3	Female	10	350	25	81	8400	600	1944	1	1	1	1	2	1	2	2		2
Konde B	1	Female	6	0	0	0	0	0	0	0	0	0	0
Konde B	1	Male	6
Konde B	3	Male	12	390	111	79	9360	2664	1896	1	1	1	1	2	2	2	2	2	2
Konde B	3	Male	11	24	0	17	576	0	408	1	0	1	1	1		1
Konde B	1	Male	6	0	0	0	0	0	0	0	0	0	0
Konde B	1	Male	6
Konde B	3	Female	10	0	0	41	0	0	984	0	0	1	1			1
Konde B	3	Female	10	0	2	15	0	48	360	0	1	1	1		1	1
Konde B	1	Female	6	0	0	3	0	0	72	0	0	1	1			1
Konde B	3	Female	9	0	0	0	0	0	0	0	0	0	0
Konde B	1	Female	6	0	0	0	0	0	0	0	0	0	0
Konde B	3	Male	9
Konde B	3	Male	10
Konde B	1	Female	6	3412	0	64	81888	0	1536	1	0	1	1	3		2	3		2
Konde B	1	Female	6	0	0	0	0	0	0	0	0	0	0
Konde B	3	Female	10	322	18	69	7728	432	1656	1	1	1	1	2	1	2	2		2
Konde B	1	Male	6	1646	13	15	39504	312	360	1	1	1	1	3	1	1	3
Konde B	1	Male	6
Konde B	1	Male	6	149	2	0	3576	48	0	1	1	0	1	1	1
Konde B	3	Male	11	0	39	0	0	936	0	0	1	0	1		1
Konde B	1	Male	6
Konde B	3	Male	10	0	0	0	0	0	0	0	0	0	0
Konde B	3	Male	8	57	5	3	1368	120	72	1	1	1	1	1	1	1
Konde B	3	Female	8	22	0	0	528	0	0	1	0	0	1	1
Konde B	3	Female	9	0	0	0	0	0	0	0	0	0	0
Konde B	3	Female	10	0	0	0	0	0	0	0	0	0	0
Konde B	3	Female	8
Konde B	3	Female	10	0	0	2	0	0	48	0	0	1	1			1
Konde B	1	Male	6
Konde B	1	Male	6	0	0	2	0	0	48	0	0	1	1			1
Konde B	1	Female	6	136	25	94	3264	600	2256	1	1	1	1	1	1	2			2
Konde B	3	Male	9	0	23	12	0	552	288	0	1	1	1		1	1
Konde B	1	Female	6	1072	0	13	25728	0	312	1	0	1	1	3		1	3
Konde B	1	Male	6
Konde B	3	Male	11	971	2	28	23304	48	672	1	1	1	1	3	1	1	3
Konde B	1	Male	6	834	12	83	20016	288	1992	1	1	1	1	3	1	2	3		2
Konde B	3	Female	10	0	0	5	0	0	120	0	0	1	1			1
Konde B	1	Male	7	1019	0	0	24456	0	0	1	0	0	1	3			3
Konde B	1	Female	6	0	8	5	0	192	120	0	1	1	1		1	1
Konde B	1	Male	6	27	0	0	648	0	0	1	0	0	1	1
Konde B	3	Female	11	0	0	6	0	0	144	0	0	1	1			1
Konde B	3	Male	11
Konde B	3	Female	9	2319	0	79	55656	0	1896	1	0	1	1	3		2	3		2
Konde B	3	Male	11	25	0	8	600	0	192	1	0	1	1	1		1
Konde B	3	Female	10	0	0	22	0	0	528	0	0	1	1			1
Konde B	3	Female	11	5	0	19	120	0	456	1	0	1	1	1		1
Konde B	3	Female	10	719	0	2	17256	0	48	1	0	1	1	3		1	3
Konde B	3	Male	8	41	0	18	984	0	432	1	0	1	1	1		1
Konde B	1	Male	6	3	0	0	72	0	0	1	0	0	1	1
Konde B	1	Female	6	205	0	17	4920	0	408	1	0	1	1	1		1
Konde B	3	Male	9	0	0	23	0	0	552	0	0	1	1			1
Konde B	1	Female	6	0	0	0	0	0	0	0	0	0	0
Konde B	3	Male	11	483	19	61	11592	456	1464	1	1	1	1	3	1	2	3		2
Konde B	1	Female	6	0	0	0	0	0	0	0	0	0	0
Konde B	3	Female	13	1248	94	77	29952	2256	1848	1	1	1	1	3	2	2	3	2	2
Konde B	1	Male	7	179	0	11	4296	0	264	1	0	1	1	1		1
Konde B	1	Female	6	0	0	8	0	0	192	0	0	1	1			1
Konde B	1	Female	6
Konde B	1	Female	6	0	0	0	0	0	0	0	0	0	0
Konde B	1	Female	6	0	4	14	0	96	336	0	1	1	1		1	1
Konde B	3	Female	8	0	0	0	0	0	0	0	0	0	0
Konde B	3	Female	9	0	0	0	0	0	0	0	0	0	0
Konde B	1	Male	6
Konde B	1	Female	6
Konde B	1	Male	11
Konde B	1	Female	6	0	0	71	0	0	1704	0	0	1	1			2			2
Konde B	3	Male	10
Konde B	3	Male	11	79	6	2	1896	144	48	1	1	1	1	1	1	1
Konde B	3	Male	11	0	0	0	0	0	0	0	0	0	0
Konde B	3	Male	10
Konde B	3	Female	9	472	0	22	11328	0	528	1	0	1	1	3		1	3
Konde B	3	Male	9
Konde B	1	Female	6	321	0	43	7704	0	1032	1	0	1	1	2		2	2		2
Konde B	3	Male	9	0	0	0	0	0	0	0	0	0	0
Konde B	1	Female	6
Konde B	3	Male	11
Konde B	3	Male	10	0	0	10	0	0	240	0	0	1	1			1
Konde B	1	Male	6
Konde B	3	Male	10	0	0	0	0	0	0	0	0	0	0
Konde B	3	Male	11	581	10	0	13944	240	0	1	1	0	1	3	1		3
Konde B	3	Female	9	41	4	30	984	96	720	1	1	1	1	1	1	1
Konde B	1	Female	6
Konde B	3	Male	9	527	86	38	12648	2064	912	1	1	1	1	3	2	1	3	2
Konde B	3	Female	10
Konde B	1	Male	6	0	0	0	0	0	0	0	0	0	0
Konde B	3	Female	9
Konde B	3	Male	10
Konde B	1	Male	6
Konde B	1	Male	6
Konde B	1	Male	7	638	12	129	15312	288	3096	1	1	1	1	3	1	2	3		2
Konde B	3	Female	10	12	0	6	288	0	144	1	0	1	1	1		1
Konde B	1	Male	7	273	0	2	6552	0	48	1	0	1	1	2		1	2
Konde B	3	Female	8	0	0	0	0	0	0	0	0	0	0
Konde B	1	Male	7	356	52	93	8544	1248	2232	1	1	1	1	2	1	2	2		2
Konde B	3	Female	13	9	3	3	216	72	72	1	1	1	1	1	1	1
Konde B	3	Male	10	655	80	44	15720	1920	1056	1	1	1	1	3	1	2	3		2
Konde B	3	Female	8
Konde B	1	Female	6	24	0	3	576	0	72	1	0	1	1	1		1
Konde B	1	Female	6	0	0	0	0	0	0	0	0	0	0
Konde B	3	Female	9	0	1	3	0	24	72	0	1	1	1		1	1
Konde B	1	Male	7	813	49	23	19512	1176	552	1	1	1	1	3	1	1	3
Konde B	3	Male	11	40	2	94	960	48	2256	1	1	1	1	1	1	2			2
Konde B	1	Female	6
Konde B	3	Male	11	720	22	98	17280	528	2352	1	1	1	1	3	1	2	3		2
Konde B	3	Female	10	1473	60	120	35352	1440	2880	1	1	1	1	3	1	2	3		2
Konde B	1	Female	6	0	0	0	0	0	0	0	0	0	0
Konde B	3	Male	9	0	2	0	0	48	0	0	1	0	1		1
Konde B	3	Female	8	0	0	0	0	0	0	0	0	0	0
Konde B	1	Female	6
Konde B	1	Male	6	0	0	0	0	0	0	0	0	0	0
Konde B	3	Female	11	810	55	123	19440	1320	2952	1	1	1	1	3	1	2	3		2
Konde B	3	Female	10	16	0	0	384	0	0	1	0	0	1	1
Konde B	3	Female	9	662	11	178	15888	264	4272	1	1	1	1	3	1	2	3		2
Konde B	1	Female	6	11	0	7	264	0	168	1	0	1	1	1		1
Konde B	3	Female	9	92	0	110	2208	0	2640	1	0	1	1	1		2			2
Konde B	1	Male	6	669	0	3	16056	0	72	1	0	1	1	3		1	3
Konde B	1	Female	6	0	0	0	0	0	0	0	0	0	0
Konde B	1	Male	6	0	46	25	0	1104	600	0	1	1	1		1	1
Konde B	3	Female	9	0	0	0	0	0	0	0	0	0	0
Konde B	1	Male	6	0	0	0	0	0	0	0	0	0	0
Konde B	1	Male	7	3	1	1	72	24	24	1	1	1	1	1	1	1
Konde B	3	Female	10	562	0	47	13488	0	1128	1	0	1	1	3		2	3		2
Konde B	1	Male	6	79	9	41	1896	216	984	1	1	1	1	1	1	1
Konde B	1	Male	6	409	0	0	9816	0	0	1	0	0	1	2			2
Konde B	1	Male	6
Konde B	1	Female	6	66	4	0	1584	96	0	1	1	0	1	1	1
Konde B	1	Male	6	0	0	4	0	0	96	0	0	1	1			1
Konde B	1	Male	6	721	0	0	17304	0	0	1	0	0	1	3			3
Konde B	3	Female	8	9	0	3	216	0	72	1	0	1	1	1		1
Konde B	3	Female	8	0	0	22	0	0	528	0	0	1	1			1
Konde B	1	Female	6	1746	0	39	41904	0	936	1	0	1	1	3		1	3
Konde B	3	Female	9
Michakaini	3	Female	8
Michakaini	1	Female	6	0	0	0	0	0	0	0	0	0	0
Michakaini	1	Male	6	8	0	0	192	0	0	1	0	0	1	1
Michakaini	1	Male	6	0	0	0	0	0	0	0	0	0	0
Michakaini	1	Female	6
Michakaini	1	Male	6
Michakaini	3	Male	9
Michakaini	3	Female	9
Michakaini	1	Male	6
Michakaini	3	Female	9
Michakaini	3	Female	8	1008	0	0	24192	0	0	1	0	0	1	3			3
Michakaini	1	Male	6
Michakaini	3	Male	11
Michakaini	1	Female	6
Michakaini	1	Female	6	0	0	0	0	0	0	0	0	0	0
Michakaini	1	Male	10
Michakaini	1	Female	6
Michakaini	1	Male	6
Michakaini	3	Female	9	188	0	0	4512	0	0	1	0	0	1	1
Michakaini	3	Male	10
Michakaini	1	Male	6	0	0	0	0	0	0	0	0	0	0
Michakaini	3	Male	9
Michakaini	3	Male	9	0	0	7	0	0	168	0	0	1	1			1
Michakaini	3	Male	8	0	0	0	0	0	0	0	0	0	0
Michakaini	1	Male	6
Michakaini	3	Male	11
Michakaini	1	Female	6
Michakaini	3	Female	9	0	0	0	0	0	0	0	0	0	0
Michakaini	1	Male	6
Michakaini	3	Female	9	0	0	0	0	0	0	0	0	0	0
Michakaini	3	Male	9
Michakaini	3	Female	9	0	0	0	0	0	0	0	0	0	0
Michakaini	1	Female	6	0	0	0	0	0	0	0	0	0	0
Michakaini	1	Male	6	0	0	0	0	0	0	0	0	0	0
Michakaini	3	Male	10
Michakaini	1	Male	7
Michakaini	1	Female	6
Michakaini	1	Female	6
Michakaini	3	Male	10	0	0	0	0	0	0	0	0	0	0
Michakaini	3	Female	9	0	0	0	0	0	0	0	0	0	0
Michakaini	3	Male	10	0	0	0	0	0	0	0	0	0	0
Michakaini	1	Male	6	0	0	0	0	0	0	0	0	0	0
Michakaini	1	Male	7	2840	0	23	68160	0	552	1	0	1	1	3		1	3
Michakaini	1	Male	6	0	0	0	0	0	0	0	0	0	0
Michakaini	1	Male	7	0	0	0	0	0	0	0	0	0	0
Michakaini	3	Male	8	0	0	4	0	0	96	0	0	1	1			1
Michakaini	3	Female	9
Michakaini	1	Male	6
Michakaini	3	Male	9	0	0	0	0	0	0	0	0	0	0
Michakaini	3	Male	10
Michakaini	1	Male	6	0	0	0	0	0	0	0	0	0	0
Michakaini	1	Male	6
Michakaini	1	Female	6
Michakaini	3	Male	9	0	0	7	0	0	168	0	0	1	1			1
Michakaini	3	Female	9	2859	0	0	68616	0	0	1	0	0	1	3			3
Michakaini	3	Female	9	0	0	2	0	0	48	0	0	1	1			1
Michakaini	1	Male	6	0	0	0	0	0	0	0	0	0	0
Michakaini	3	Female	9	823	0	4	19752	0	96	1	0	1	1	3		1	3
Michakaini	1	Female	6
Michakaini	1	Male	6	0	0	3	0	0	72	0	0	1	1			1
Michakaini	1	Female	6
Michakaini	3	Female	8	0	0	0	0	0	0	0	0	0	0
Michakaini	1	Female	6
Michakaini	1	Male	6	0	0	2	0	0	48	0	0	1	1			1
Michakaini	1	Female	6	0	0	71	0	0	1704	0	0	1	1			2			2
Michakaini	1	Male	7
Michakaini	3	Female	9	1391	0	25	33384	0	600	1	0	1	1	3		1	3
Michakaini	1	Female	6
Michakaini	3	Female	10	4	0	0	96	0	0	1	0	0	1	1
Michakaini	3	Female	9	763	0	8	18312	0	192	1	0	1	1	3		1	3
Michakaini	3	Female	9	0	0	2	0	0	48	0	0	1	1			1
Michakaini	3	Male	11	0	0	50	0	0	1200	0	0	1	1			2			2
Michakaini	3	Female	8	522	0	60	12528	0	1440	1	0	1	1	3		2	3		2
Michakaini	1	Male	6	0	0	0	0	0	0	0	0	0	0
Michakaini	1	Female	6	63	0	15	1512	0	360	1	0	1	1	1		1
Michakaini	3	Female	9
Michakaini	3	Male	10
Michakaini	3	Male	8	0	0	0	0	0	0	0	0	0	0
Michakaini	3	Female	10	0	0	3	0	0	72	0	0	1	1			1
Michakaini	1	Male	7
Michakaini	1	Male	7
Michakaini	1	Male	7
Michakaini	3	Female	9	0	0	0	0	0	0	0	0	0	0
Michakaini	1	Male	7
Michakaini	3	Female	8	0	0	0	0	0	0	0	0	0	0
Michakaini	1	Male	7	0	0	0	0	0	0	0	0	0	0
Michakaini	3	Male	9	1362	0	235	32688	0	5640	1	0	1	1	3		2	3		2
Michakaini	1	Male	6
Michakaini	3	Male	10	241	0	14	5784	0	336	1	0	1	1	2		1	2
Michakaini	3	Female	9	0	0	14	0	0	336	0	0	1	1			1
Michakaini	3	Male	10
Michakaini	1	Female	6
Michakaini	1	Female	7	71	0	43	1704	0	1032	1	0	1	1	1		2			2
Michakaini	3	Male	9
Michakaini	3	Female	9
Michakaini	3	Female	9	0	0	0	0	0	0	0	0	0	0
Michakaini	3	Female	9	0	0	0	0	0	0	0	0	0	0
Michakaini	1	Male	7
Michakaini	1	Male	6
Michakaini	1	Male	6	0	0	9	0	0	216	0	0	1	1			1
Michakaini	1	Male	6	0	0	0	0	0	0	0	0	0	0
Michakaini	3	Female	8	0	0	0	0	0	0	0	0	0	0
Michakaini	3	Female	10	19	0	7	456	0	168	1	0	1	1	1		1
Michakaini	1	Male	6	0	0	0	0	0	0	0	0	0	0
Michakaini	1	Female	7
Michakaini	1	Female	6
Michakaini	3	Female	10	75	0	8	1800	0	192	1	0	1	1	1		1
Michakaini	3	Female	9	0	0	0	0	0	0	0	0	0	0
Michakaini	3	Male	10	0	0	0	0	0	0	0	0	0	0
Michakaini	1	Male	7
Michakaini	1	Female	6	0	0	0	0	0	0	0	0	0	0
Michakaini	1	Male	6
Michakaini	3	Female	8	0	0	0	0	0	0	0	0	0	0
Michakaini	1	Female	6	0	0	0	0	0	0	0	0	0	0
Michakaini	3	Female	9	0	0	0	0	0	0	0	0	0	0
Michakaini	1	Male	7	0	0	0	0	0	0	0	0	0	0
Michakaini	1	Female	6	397	0	26	9528	0	624	1	0	1	1	2		1	2
Michakaini	3	Male	9	0	0	0	0	0	0	0	0	0	0
Michakaini	1	Female	6
Michakaini	3	Female	9	0	0	0	0	0	0	0	0	0	0
Michakaini	3	Female	9	0	0	1	0	0	24	0	0	1	1			1
Michakaini	1	Male	7	0	0	3	0	0	72	0	0	1	1			1
Michakaini	3	Female	9	0	0	0	0	0	0	0	0	0	0
Michakaini	3	Female	8	0	0	18	0	0	432	0	0	1	1			1
Michakaini	1	Female	6
Michakaini	1	Female	6	0	0	14	0	0	336	0	0	1	1			1
Michakaini	1	Male	6
Michakaini	3	Male	10	0	0	6	0	0	144	0	0	1	1			1
Michakaini	3	Female	9
Michakaini	1	Female	6	0	0	3	0	0	72	0	0	1	1			1
Michakaini	3	Male	9
Michakaini	1	Female	6
Michakaini	1	Female	6
Michakaini	1	Female	6
Michakaini	1	Male	6	0	0	4	0	0	96	0	0	1	1			1
Michakaini	3	Female	11	0	0	6	0	0	144	0	0	1	1			1
Michakaini	1	Female	6
Michakaini	3	Female	8	0	0	3	0	0	72	0	0	1	1			1
Michakaini	3	Male	10	0	0	14	0	0	336	0	0	1	1			1
Michakaini	3	Male	10	0	0	2	0	0	48	0	0	1	1			1
Michakaini	3	Female	9
Michakaini	3	Female	9	0	0	0	0	0	0	0	0	0	0
Mizingani	3	Male	10	175	0	1	4200	0	24	1	0	1	1	1		1
Mizingani	3	Female	9	140	0	15	3360	0	360	1	0	1	1	1		1
Mizingani	3	Male	10
Mizingani	1	Female	6
Mizingani	1	Female	6	96	0	11	2304	0	264	1	0	1	1	1		1
Mizingani	3	Female	11	0	48	14	0	1152	336	0	1	1	1		1	1
Mizingani	1	Female	7	0	0	2	0	0	48	0	0	1	1			1
Mizingani	1	Male	6	0	0	0	0	0	0	0	0	0	0
Mizingani	3	Male	9	958	0	53	22992	0	1272	1	0	1	1	3		2	3		2
Mizingani	3	Male	10
Mizingani	1	Male	7	0	0	0	0	0	0	0	0	0	0
Mizingani	1	Male	6	12	0	0	288	0	0	1	0	0	1	1
Mizingani	3	Male	10	0	0	4	0	0	96	0	0	1	1			1
Mizingani	3	Female	10	0	0	3	0	0	72	0	0	1	1			1
Mizingani	1	Male	6	0	0	9	0	0	216	0	0	1	1			1
Mizingani	3	Female	8
Mizingani	3	Female	10
Mizingani	3	Female	9	0	0	0	0	0	0	0	0	0	0
Mizingani	3	Female	9	0	0	4	0	0	96	0	0	1	1			1
Mizingani	1	Female	7	0	0	5	0	0	120	0	0	1	1			1
Mizingani	1	Female	7	0	0	4	0	0	96	0	0	1	1			1
Mizingani	1	Male	7	53	0	2	1272	0	48	1	0	1	1	1		1
Mizingani	3	Female	10	311	0	47	7464	0	1128	1	0	1	1	2		2	2		2
Mizingani	3	Female	11
Mizingani	1	Female	6	27	0	0	648	0	0	1	0	0	1	1
Mizingani	1	Male	8	0	0	5	0	0	120	0	0	1	1			1
Mizingani	1	Male	7
Mizingani	1	Male	7	0	0	9	0	0	216	0	0	1	1			1
Mizingani	3	Male	9
Mizingani	3	Female	9	0	0	2	0	0	48	0	0	1	1			1
Mizingani	3	Male	10	179	5	24	4296	120	576	1	1	1	1	1	1	1
Mizingani	3	Male	11	0	7	30	0	168	720	0	1	1	1		1	1
Mizingani	1	Male	7	498	0	21	11952	0	504	1	0	1	1	3		1	3
Mizingani	3	Female	9	15	0	2	360	0	48	1	0	1	1	1		1
Mizingani	1	Male	6	1005	0	15	24120	0	360	1	0	1	1	3		1	3
Mizingani	1	Male	7	16	0	1	384	0	24	1	0	1	1	1		1
Mizingani	1	Female	6
Mizingani	1	Female	7	60	0	3	1440	0	72	1	0	1	1	1		1
Mizingani	3	Female	9
Mizingani	3	Male	8	0	0	2	0	0	48	0	0	1	1			1
Mizingani	1	Male	7	0	0	0	0	0	0	0	0	0	0
Mizingani	1	Female	6
Mizingani	3	Female	9	0	25	14	0	600	336	0	1	1	1		1	1
Mizingani	3	Male	11
Mizingani	3	Female	10
Mizingani	3	Male	10
Mizingani	1	Female	6	725	21	63	17400	504	1512	1	1	1	1	3	1	2	3		2
Mizingani	3	Male	10	157	48	35	3768	1152	840	1	1	1	1	1	1	1
Mizingani	1	Female	6	0	0	13	0	0	312	0	0	1	1			1
Mizingani	1	Female	6	200	0	0	4800	0	0	1	0	0	1	1
Mizingani	3	Female	9
Mizingani	3	Female	9	0	18	13	0	432	312	0	1	1	1		1	1
Mizingani	3	Female	10	0	0	2	0	0	48	0	0	1	1			1
Mizingani	3	Male	10	0	0	0	0	0	0	0	0	0	0
Mizingani	3	Male	10	0	0	0	0	0	0	0	0	0	0
Mizingani	3	Female	9	0	0	3	0	0	72	0	0	1	1			1
Mizingani	3	Male	10	148	0	0	3552	0	0	1	0	0	1	1
Mizingani	1	Female	6
Mizingani	3	Male	12	285	17	44	6840	408	1056	1	1	1	1	2	1	2	2		2
Mizingani	3	Male	9
Mizingani	3	Male	10	310	0	38	7440	0	912	1	0	1	1	2		1	2
Mizingani	3	Male	10	211	3	22	5064	72	528	1	1	1	1	2	1	1	2
Mizingani	1	Male	6
Mizingani	1	Male	7
Mizingani	1	Female	6
Mizingani	1	Female	7	6	0	0	144	0	0	1	0	0	1	1
Mizingani	3	Female	11	18	9	6	432	216	144	1	1	1	1	1	1	1
Mizingani	3	Male	10	0	0	62	0	0	1488	0	0	1	1			2			2
Mizingani	1	Female	6	307	0	97	7368	0	2328	1	0	1	1	2		2	2		2
Mizingani	3	Female	12	2755	0	58	66120	0	1392	1	0	1	1	3		2	3		2
Mizingani	1	Male	7	0	0	11	0	0	264	0	0	1	1			1
Mizingani	3	Female	10	0	0	0	0	0	0	0	0	0	0
Mizingani	1	Male	7	65	0	0	1560	0	0	1	0	0	1	1
Mizingani	1	Male	6	0	0	4	0	0	96	0	0	1	1			1
Mizingani	1	Male	6	105	0	4	2520	0	96	1	0	1	1	1		1
Mizingani	1	Female	7	0	0	0	0	0	0	0	0	0	0
Mizingani	1	Female	6	638	13	157	15312	312	3768	1	1	1	1	3	1	2	3		2
Mizingani	3	Female	9	198	5	10	4752	120	240	1	1	1	1	1	1	1
Mizingani	1	Male	7	0	0	5	0	0	120	0	0	1	1			1
Mizingani	3	Female	8	0	0	0	0	0	0	0	0	0	0
Mizingani	3	Male	9
Mizingani	1	Female	6	164	0	0	3936	0	0	1	0	0	1	1
Mizingani	1	Female	6	196	0	0	4704	0	0	1	0	0	1	1
Mizingani	3	Female	11
Mizingani	3	Female	9
Mizingani	1	Female	7	752	0	78	18048	0	1872	1	0	1	1	3		2	3		2
Mizingani	3	Male	9	0	10	17	0	240	408	0	1	1	1		1	1
Mizingani	1	Male	6
Mizingani	1	Male	7	0	0	13	0	0	312	0	0	1	1			1
Mizingani	3	Male	9	104	0	9	2496	0	216	1	0	1	1	1		1
Mizingani	3	Male	8
Mizingani	1	Female	7
Mizingani	3	Female	9	168	2	4	4032	48	96	1	1	1	1	1	1	1
Mizingani	1	Male	6	0	0	10	0	0	240	0	0	1	1			1
Mizingani	3	Female	10	0	40	61	0	960	1464	0	1	1	1		1	2			2
Mizingani	3	Male	10	5	12	8	120	288	192	1	1	1	1	1	1	1
Mizingani	1	Male	6
Mizingani	1	Female	7	0	0	0	0	0	0	0	0	0	0
Mizingani	3	Male	9
Mizingani	3	Female	8	2365	0	3	56760	0	72	1	0	1	1	3		1	3
Mizingani	3	Male	9	48	10	0	1152	240	0	1	1	0	1	1	1
Mizingani	1	Male	7	27	0	2	648	0	48	1	0	1	1	1		1
Mizingani	1	Female	7	0	0	26	0	0	624	0	0	1	1			1
Mizingani	3	Male	9	0	0	1	0	0	24	0	0	1	1			1
Mizingani	1	Female	7
Mizingani	1	Female	6	0	0	4	0	0	96	0	0	1	1			1
Mizingani	3	Female	10
Mizingani	1	Female	7
Mizingani	1	Female	6	0	0	0	0	0	0	0	0	0	0
Mizingani	1	Female	6
Mizingani	3	Female	10
Mizingani	3	Male	9	0	0	0	0	0	0	0	0	0	0
Mizingani	3	Female	9
Mizingani	1	Male	6
Mizingani	1	Male	6	142	0	5	3408	0	120	1	0	1	1	1		1
Mizingani	3	Male	11	1243	0	34	29832	0	816	1	0	1	1	3		1	3
Mizingani	3	Male	10
Mizingani	3	Female	8
Mizingani	1	Female	6	0	0	7	0	0	168	0	0	1	1			1
Mizingani	1	Male	7
Mizingani	3	Male	10	86	0	17	2064	0	408	1	0	1	1	1		1
Mizingani	1	Male	6
Mizingani	1	Male	6	126	0	101	3024	0	2424	1	0	1	1	1		2			2
Mizingani	3	Female	9	0	0	0	0	0	0	0	0	0	0
Mizingani	1	Male	7	0	0	0	0	0	0	0	0	0	0
Mizingani	1	Male	6	0	0	6	0	0	144	0	0	1	1			1
Mizingani	1	Female	7	0	0	2	0	0	48	0	0	1	1			1
Mizingani	1	Male	6	345	0	8	8280	0	192	1	0	1	1	2		1	2
Mizingani	3	Male	9	0	0	3	0	0	72	0	0	1	1			1
Mizingani	1	Male	6	234	0	6	5616	0	144	1	0	1	1	2		1	2
Mizingani	3	Male	11	1471	0	63	35304	0	1512	1	0	1	1	3		2	3		2
Mizingani	3	Male	12	0	0	0	0	0	0	0	0	0	0
Mizingani	1	Female	6	0	0	2	0	0	48	0	0	1	1			1
Mizingani	1	Female	7	0	0	3	0	0	72	0	0	1	1			1
Mizingani	1	Male	6	161	0	7	3864	0	168	1	0	1	1	1		1
Mizingani	1	Female	6	0	0	3	0	0	72	0	0	1	1			1
Mizingani	3	Female	10
Mizingani	3	Male	11
Mizingani	1	Female	6
Mizingani	1	Male	7	423	0	42	10152	0	1008	1	0	1	1	3		2	3		2
Mizingani	3	Male	9	0	0	2	0	0	48	0	0	1	1			1
Mizingani	3	Male	10	11	8	33	264	192	792	1	1	1	1	1	1	1
Mkanyageni	3	Male	12
Mkanyageni	1	Female	6
Mkanyageni	1	Male	6	0	0	0	0	0	0	0	0	0	0
Mkanyageni	3	Female	8	0	0	8	0	0	192	0	0	1	1			1
Mkanyageni	1	Male	6	216	0	47	5184	0	1128	1	0	1	1	2		2	2		2
Mkanyageni	1	Male	6	56	11	72	1344	264	1728	1	1	1	1	1	1	2			2
Mkanyageni	3	Male	10	0	8	0	0	192	0	0	1	0	1		1
Mkanyageni	3	Female	9	673	0	35	16152	0	840	1	0	1	1	3		1	3
Mkanyageni	1	Male	6	230	0	4	5520	0	96	1	0	1	1	2		1	2
Mkanyageni	3	Male	11	0	0	5	0	0	120	0	0	1	1			1
Mkanyageni	3	Female	9	0	5	3	0	120	72	0	1	1	1		1	1
Mkanyageni	3	Female	10	0	0	3	0	0	72	0	0	1	1			1
Mkanyageni	3	Female	9	0	0	10	0	0	240	0	0	1	1			1
Mkanyageni	3	Male	10	221	0	32	5304	0	768	1	0	1	1	2		1	2
Mkanyageni	3	Female	9	0	0	3	0	0	72	0	0	1	1			1
Mkanyageni	1	Female	6	73	5	2	1752	120	48	1	1	1	1	1	1	1
Mkanyageni	1	Female	6	0	0	20	0	0	480	0	0	1	1			1
Mkanyageni	3	Female	9	499	0	78	11976	0	1872	1	0	1	1	3		2	3		2
Mkanyageni	1	Male	6	748	0	0	17952	0	0	1	0	0	1	3			3
Mkanyageni	1	Female	6	1745	0	398	41880	0	9552	1	0	1	1	3		2	3		2
Mkanyageni	3	Female	8	287	0	14	6888	0	336	1	0	1	1	2		1	2
Mkanyageni	3	Male	10
Mkanyageni	1	Female	7
Mkanyageni	1	Female	6
Mkanyageni	1	Male	6	5	0	34	120	0	816	1	0	1	1	1		1
Mkanyageni	1	Female	6	0	0	41	0	0	984	0	0	1	1			1
Mkanyageni	1	Female	7
Mkanyageni	1	Male	6	1655	8	68	39720	192	1632	1	1	1	1	3	1	2	3		2
Mkanyageni	1	Male	6	10	0	1	240	0	24	1	0	1	1	1		1
Mkanyageni	3	Female	10	11	0	0	264	0	0	1	0	0	1	1
Mkanyageni	1	Male	6	0	0	0	0	0	0	0	0	0	0
Mkanyageni	1	Male	6
Mkanyageni	3	Male	9	212	0	0	5088	0	0	1	0	0	1	2			2
Mkanyageni	1	Female	6	756	0	3862	18144	0	92688	1	0	1	1	3		3	3		3
Mkanyageni	1	Male	6	0	0	40	0	0	960	0	0	1	1			1
Mkanyageni	3	Male	10	1000	0	13	24000	0	312	1	0	1	1	3		1	3
Mkanyageni	1	Female	6
Mkanyageni	1	Male	6	0	0	0	0	0	0	0	0	0	0
Mkanyageni	3	Female	10	251	0	60	6024	0	1440	1	0	1	1	2		2	2		2
Mkanyageni	1	Male	6	0	0	21	0	0	504	0	0	1	1			1
Mkanyageni	3	Male	10	0	82	68	0	1968	1632	0	1	1	1		1	2			2
Mkanyageni	3	Female	8	520	0	18	12480	0	432	1	0	1	1	3		1	3
Mkanyageni	1	Female	6	0	0	3	0	0	72	0	0	1	1			1
Mkanyageni	1	Female	6	0	0	0	0	0	0	0	0	0	0
Mkanyageni	1	Female	6	137	0	6	3288	0	144	1	0	1	1	1		1
Mkanyageni	1	Female	6	0	0	2	0	0	48	0	0	1	1			1
Mkanyageni	1	Female	6	0	0	3	0	0	72	0	0	1	1			1
Mkanyageni	3	Male	12	1453	0	58	34872	0	1392	1	0	1	1	3		2	3		2
Mkanyageni	3	Male	12	0	7	1	0	168	24	0	1	1	1		1	1
Mkanyageni	1	Male	8
Mkanyageni	3	Male	9	1305	48	39	31320	1152	936	1	1	1	1	3	1	1	3
Mkanyageni	1	Male	7
Mkanyageni	1	Female	6	214	0	23	5136	0	552	1	0	1	1	2		1	2
Mkanyageni	3	Male	10	0	0	0	0	0	0	0	0	0	0
Mkanyageni	3	Male	10	1851	4	33	44424	96	792	1	1	1	1	3	1	1	3
Mkanyageni	3	Male	8	93	22	15	2232	528	360	1	1	1	1	1	1	1
Mkanyageni	3	Male	12	366	0	32	8784	0	768	1	0	1	1	2		1	2
Mkanyageni	3	Female	9
Mkanyageni	1	Female	6
Mkanyageni	1	Female	6	86	0	2	2064	0	48	1	0	1	1	1		1
Mkanyageni	3	Male	9
Mkanyageni	1	Female	6	93	0	67	2232	0	1608	1	0	1	1	1		2			2
Mkanyageni	1	Female	7
Mkanyageni	3	Male	12	1985	0	44	47640	0	1056	1	0	1	1	3		2	3		2
Mkanyageni	1	Female	6	298	0	3	7152	0	72	1	0	1	1	2		1	2
Mkanyageni	3	Female	10	0	0	0	0	0	0	0	0	0	0
Mkanyageni	3	Female	10
Mkanyageni	3	Female	9	10	0	0	240	0	0	1	0	0	1	1
Mkanyageni	3	Female	10	221	0	7	5304	0	168	1	0	1	1	2		1	2
Mkanyageni	3	Female	9	312	0	6	7488	0	144	1	0	1	1	2		1	2
Mkanyageni	3	Female	10	0	0	5	0	0	120	0	0	1	1			1
Mkanyageni	3	Female	9	56	0	0	1344	0	0	1	0	0	1	1
Mkanyageni	1	Male	7	542	0	19	13008	0	456	1	0	1	1	3		1	3
Mkanyageni	1	Male	6	234	0	19	5616	0	456	1	0	1	1	2		1	2
Mkanyageni	3	Female	10
Mkanyageni	3	Male	10	68	0	3	1632	0	72	1	0	1	1	1		1
Mkanyageni	1	Female	6
Mkanyageni	1	Male	6	873	18	394	20952	432	9456	1	1	1	1	3	1	2	3		2
Mkanyageni	3	Female	9	22	0	4	528	0	96	1	0	1	1	1		1
Mkanyageni	1	Male	6	1347	1	79	32328	24	1896	1	1	1	1	3	1	2	3		2
Mkanyageni	3	Female	9	1	0	16	24	0	384	1	0	1	1	1		1
Mkanyageni	1	Female	6	184	0	0	4416	0	0	1	0	0	1	1
Mkanyageni	1	Male	6	475	23	159	11400	552	3816	1	1	1	1	3	1	2	3		2
Mkanyageni	3	Female	9	277	0	13	6648	0	312	1	0	1	1	2		1	2
Mkanyageni	1	Male	6
Mkanyageni	1	Male	7
Mkanyageni	1	Male	6	1342	0	0	32208	0	0	1	0	0	1	3			3
Mkanyageni	3	Female	8
Mkanyageni	3	Female	10	2786	0	0	66864	0	0	1	0	0	1	3			3
Mkanyageni	1	Female	6	435	0	216	10440	0	5184	1	0	1	1	3		2	3		2
Mkanyageni	1	Male	7	409	0	88	9816	0	2112	1	0	1	1	2		2	2		2
Mkanyageni	1	Female	6
Mkanyageni	3	Female	8	755	8	23	18120	192	552	1	1	1	1	3	1	1	3
Mkanyageni	3	Female	8	193	0	66	4632	0	1584	1	0	1	1	1		2			2
Mkanyageni	1	Male	7	513	0	16	12312	0	384	1	0	1	1	3		1	3
Mkanyageni	1	Female	7
Mkanyageni	3	Female	10
Mkanyageni	3	Male	10
Mkanyageni	1	Female	7	0	56	0	0	1344	0	0	1	0	1		1
Mkanyageni	3	Female	10
Mkanyageni	3	Female	9
Mkanyageni	3	Male	10	0	88	57	0	2112	1368	0	1	1	1		2	2		2	2
Mkanyageni	3	Male	8	0	0	2	0	0	48	0	0	1	1			1
Mkanyageni	3	Female	10	568	0	47	13632	0	1128	1	0	1	1	3		2	3		2
Mkanyageni	1	Male	6
Mkanyageni	3	Male	10	5	0	2	120	0	48	1	0	1	1	1		1
Mkanyageni	1	Female	6	0	8	29	0	192	696	0	1	1	1		1	1
Mkanyageni	3	Male	12	87	81	10	2088	1944	240	1	1	1	1	1	1	1
Mkanyageni	3	Female	11	123	6	129	2952	144	3096	1	1	1	1	1	1	2			2
Mkanyageni	3	Male	9	120	0	7	2880	0	168	1	0	1	1	1		1
Mkanyageni	1	Female	7	1253	0	13	30072	0	312	1	0	1	1	3		1	3
Mkanyageni	3	Female	9	54	0	5	1296	0	120	1	0	1	1	1		1
Mkanyageni	3	Female	9	0	0	0	0	0	0	0	0	0	0
Mkanyageni	1	Female	6	0	0	11	0	0	264	0	0	1	1			1
Mkanyageni	1	Female	7	471	6	294	11304	144	7056	1	1	1	1	3	1	2	3		2
Mkanyageni	3	Male	10	0	1	30	0	24	720	0	1	1	1		1	1
Mkanyageni	1	Male	7	12	0	0	288	0	0	1	0	0	1	1
Mkanyageni	3	Male	12	1485	0	293	35640	0	7032	1	0	1	1	3		2	3		2
Mkanyageni	1	Male	6	922	15	115	22128	360	2760	1	1	1	1	3	1	2	3		2
Mkanyageni	3	Male	11	0	0	135	0	0	3240	0	0	1	1			2			2
Mkanyageni	3	Female	10	1	20	20	24	480	480	1	1	1	1	1	1	1
Mkanyageni	1	Female	6	0	0	466	0	0	11184	0	0	1	1			3			3
Mkanyageni	1	Female	6	826	0	21	19824	0	504	1	0	1	1	3		1	3
Mkanyageni	1	Female	6
Mkanyageni	3	Male	11	827	49	68	19848	1176	1632	1	1	1	1	3	1	2	3		2
Mkanyageni	3	Female	11	99	0	2	2376	0	48	1	0	1	1	1		1
Mkanyageni	3	Male	11	116	28	10	2784	672	240	1	1	1	1	1	1	1
Mkanyageni	1	Male	7	5	0	2	120	0	48	1	0	1	1	1		1
Mkanyageni	3	Male	11	465	0	37	11160	0	888	1	0	1	1	3		1	3
Mkanyageni	1	Male	7	0	3	49	0	72	1176	0	1	1	1		1	2			2
Mkanyageni	1	Female	8	263	0	34	6312	0	816	1	0	1	1	2		1	2
Mkanyageni	3	Male	11	577	14	322	13848	336	7728	1	1	1	1	3	1	2	3		2
Mkanyageni	1	Female	6	0	0	0	0	0	0	0	0	0	0
Mkanyageni	3	Female	8	700	0	12	16800	0	288	1	0	1	1	3		1	3
Mkanyageni	1	Male	6	0	0	19	0	0	456	0	0	1	1			1
Mkanyageni	1	Male	6	0	5	21	0	120	504	0	1	1	1		1	1
Mkanyageni	3	Male	10	688	0	32	16512	0	768	1	0	1	1	3		1	3
Mkanyageni	1	Male	6	0	0	13	0	0	312	0	0	1	1			1
Mkanyageni	3	Male	10	273	17	14	6552	408	336	1	1	1	1	2	1	1	2
Mkanyageni	3	Male	10	0	0	2	0	0	48	0	0	1	1			1
Mkanyageni	3	Male	9	0	4	77	0	96	1848	0	1	1	1		1	2			2
Mkanyageni	1	Male	7	113	0	7	2712	0	168	1	0	1	1	1		1
Mtambile	1	Female	6	125	0	7	3000	0	168	1	0	1	1	1		1
Mtambile	1	Female	7	53	0	10	1272	0	240	1	0	1	1	1		1
Mtambile	3	Male	9	0	0	0	0	0	0	0	0	0	0
Mtambile	1	Male	6
Mtambile	3	Female	9	0	0	0	0	0	0	0	0	0	0
Mtambile	1	Female	6	0	0	0	0	0	0	0	0	0	0
Mtambile	1	Male	6
Mtambile	3	Male	10
Mtambile	1	Male	6	322	0	58	7728	0	1392	1	0	1	1	2		2	2		2
Mtambile	1	Male	6
Mtambile	3	Female	10	0	0	3	0	0	72	0	0	1	1			1
Mtambile	1	Female	6
Mtambile	3	Male	10	0	0	18	0	0	432	0	0	1	1			1
Mtambile	3	Female	10	0	0	0	0	0	0	0	0	0	0
Mtambile	1	Female	6	0	0	0	0	0	0	0	0	0	0
Mtambile	3	Female	9
Mtambile	3	Male	9	0	217	163	0	5208	3912	0	1	1	1		3	2		3	2
Mtambile	1	Male	6	0	2	0	0	48	0	0	1	0	1		1
Mtambile	1	Male	6	0	0	8	0	0	192	0	0	1	1			1
Mtambile	3	Male	9	283	11	4	6792	264	96	1	1	1	1	2	1	1	2
Mtambile	1	Male	6	135	0	44	3240	0	1056	1	0	1	1	1		2			2
Mtambile	1	Male	6	0	0	2	0	0	48	0	0	1	1			1
Mtambile	1	Male	6	0	0	0	0	0	0	0	0	0	0
Mtambile	1	Female	6
Mtambile	1	Female	6	0	0	0	0	0	0	0	0	0	0
Mtambile	3	Female	9
Mtambile	3	Female	10
Mtambile	1	Male	6	0	0	0	0	0	0	0	0	0	0
Mtambile	3	Female	8	0	0	75	0	0	1800	0	0	1	1			2			2
Mtambile	3	Male	12	0	0	31	0	0	744	0	0	1	1			1
Mtambile	1	Female	6	0	0	318	0	0	7632	0	0	1	1			2			2
Mtambile	3	Female	9	0	0	0	0	0	0	0	0	0	0
Mtambile	3	Female	10
Mtambile	1	Female	6	0	0	4	0	0	96	0	0	1	1			1
Mtambile	1	Male	6
Mtambile	1	Male	7
Mtambile	1	Female	6
Mtambile	1	Male	7
Mtambile	3	Male	8	172	3	11	4128	72	264	1	1	1	1	1	1	1
Mtambile	1	Male	6	0	0	0	0	0	0	0	0	0	0
Mtambile	3	Male	9	0	0	466	0	0	11184	0	0	1	1			3			3
Mtambile	1	Female	6	0	0	0	0	0	0	0	0	0	0
Mtambile	3	Female	9
Mtambile	1	Male	6
Mtambile	1	Female	6	386	0	3	9264	0	72	1	0	1	1	2		1	2
Mtambile	1	Female	6
Mtambile	1	Male	6	0	0	2	0	0	48	0	0	1	1			1
Mtambile	3	Male	9
Mtambile	3	Male	10	0	0	5	0	0	120	0	0	1	1			1
Mtambile	3	Female	9	572	0	31	13728	0	744	1	0	1	1	3		1	3
Mtambile	1	Female	7
Mtambile	1	Female	6	0	0	0	0	0	0	0	0	0	0
Mtambile	1	Female	6
Mtambile	3	Female	10
Mtambile	1	Female	6	119	0	11	2856	0	264	1	0	1	1	1		1
Mtambile	3	Female	9	69	0	67	1656	0	1608	1	0	1	1	1		2			2
Mtambile	3	Female	10	87	0	15	2088	0	360	1	0	1	1	1		1
Mtambile	1	Female	7
Mtambile	3	Female	9	0	0	70	0	0	1680	0	0	1	1			2			2
Mtambile	1	Female	6	517	0	56	12408	0	1344	1	0	1	1	3		2	3		2
Mtambile	3	Male	10	0	0	0	0	0	0	0	0	0	0
Mtambile	1	Male	6	0	0	0	0	0	0	0	0	0	0
Mtambile	3	Female	10	0	0	0	0	0	0	0	0	0	0
Mtambile	3	Female	10	999	0	169	23976	0	4056	1	0	1	1	3		2	3		2
Mtambile	3	Male	9
Mtambile	3	Male	10	217	15	42	5208	360	1008	1	1	1	1	2	1	2	2		2
Mtambile	3	Female	11	190	0	57	4560	0	1368	1	0	1	1	1		2			2
Mtambile	1	Female	7	0	0	9	0	0	216	0	0	1	1			1
Mtambile	1	Male	6
Mtambile	1	Female	7	19	0	0	456	0	0	1	0	0	1	1
Mtambile	3	Female	10	427	0	20	10248	0	480	1	0	1	1	3		1	3
Mtambile	3	Female	10	814	0	30	19536	0	720	1	0	1	1	3		1	3
Mtambile	3	Male	9	1235	0	10	29640	0	240	1	0	1	1	3		1	3
Mtambile	3	Male	10	0	0	0	0	0	0	0	0	0	0
Mtambile	1	Female	7	96	0	5	2304	0	120	1	0	1	1	1		1
Mtambile	3	Female	10
Mtambile	1	Female	6
Mtambile	3	Male	9	0	0	0	0	0	0	0	0	0	0
Mtambile	3	Male	8
Mtambile	1	Female	6	0	0	16	0	0	384	0	0	1	1			1
Mtambile	3	Male	9	0	0	0	0	0	0	0	0	0	0
Mtambile	1	Male	7	0	0	0	0	0	0	0	0	0	0
Mtambile	1	Female	6
Mtambile	3	Male	11	341	0	38	8184	0	912	1	0	1	1	2		1	2
Mtambile	3	Male	11	6	0	0	144	0	0	1	0	0	1	1
Mtambile	3	Female	10	0	0	15	0	0	360	0	0	1	1			1
Mtambile	1	Male	6	0	0	2	0	0	48	0	0	1	1			1
Mtambile	1	Female	6	0	0	6	0	0	144	0	0	1	1			1
Mtambile	3	Female	10	849	0	58	20376	0	1392	1	0	1	1	3		2	3		2
Mtambile	1	Female	6	0	0	2	0	0	48	0	0	1	1			1
Mtambile	1	Female	6	0	0	0	0	0	0	0	0	0	0
Mtambile	1	Male	6
Mtambile	1	Female	6
Mtambile	1	Male	6	0	0	23	0	0	552	0	0	1	1			1
Mtambile	1	Female	6	0	0	4	0	0	96	0	0	1	1			1
Mtambile	1	Male	7	0	0	0	0	0	0	0	0	0	0
Mtambile	1	Female	6	0	0	94	0	0	2256	0	0	1	1			2			2
Mtambile	3	Male	10	296	0	15	7104	0	360	1	0	1	1	2		1	2
Mtambile	1	Male	6
Mtambile	3	Male	10	0	0	5	0	0	120	0	0	1	1			1
Mtambile	1	Female	6	356	0	128	8544	0	3072	1	0	1	1	2		2	2		2
Mtambile	1	Male	6	0	0	0	0	0	0	0	0	0	0
Mtambile	3	Female	10	0	0	0	0	0	0	0	0	0	0
Mtambile	3	Female	9	85	0	4	2040	0	96	1	0	1	1	1		1
Mtambile	3	Male	10	0	0	9	0	0	216	0	0	1	1			1
Mtambile	1	Female	6	0	0	0	0	0	0	0	0	0	0
Mtambile	1	Male	6	0	0	7	0	0	168	0	0	1	1			1
Mtambile	3	Female	10
Mtambile	1	Male	6	0	0	26	0	0	624	0	0	1	1			1
Mtambile	1	Female	7
Mtambile	1	Female	6
Mtambile	3	Male	10
Mtambile	3	Male	7	65	0	4	1560	0	96	1	0	1	1	1		1
Mtambile	3	Male	11	1125	3	109	27000	72	2616	1	1	1	1	3	1	2	3		2
Mtambile	1	Male	7	104	0	21	2496	0	504	1	0	1	1	1		1
Mtambile	3	Female	10	62	6	105	1488	144	2520	1	1	1	1	1	1	2			2
Mtambile	1	Female	6	0	0	5	0	0	120	0	0	1	1			1
Mtambile	3	Male	10	0	0	0	0	0	0	0	0	0	0
Mtambile	3	Female	9	0	0	0	0	0	0	0	0	0	0
Mtambile	1	Female	6	0	0	0	0	0	0	0	0	0	0
Mtambile	3	Female	10
Mtambile	3	Male	9	0	0	0	0	0	0	0	0	0	0
Mtambile	3	Female	9	0	0	53	0	0	1272	0	0	1	1			2			2
Mtambile	3	Female	10	623	0	4	14952	0	96	1	0	1	1	3		1	3
Mtambile	1	Female	6
Mtambile	3	Male	9	0	0	36	0	0	864	0	0	1	1			1
Mtambile	3	Male	10
Mtambile	3	Female	10	0	0	0	0	0	0	0	0	0	0
Mtambile	3	Female	9
Mtambile	1	Female	6	23	0	421	552	0	10104	1	0	1	1	1		3			3
Mtambile	3	Male	12	25	0	4	600	0	96	1	0	1	1	1		1
Mtambile	3	Female	9	827	0	65	19848	0	1560	1	0	1	1	3		2	3		2
Mtambile	3	Male	10	22	11	48	528	264	1152	1	1	1	1	1	1	2			2
Mtambile	3	Female	9	187	0	23	4488	0	552	1	0	1	1	1		1
Mtambile	3	Male	10	753	0	60	18072	0	1440	1	0	1	1	3		2	3		2
Mtambile	3	Male	9	0	0	0	0	0	0	0	0	0	0
Mtambile	1	Male	6
Mtambile	3	Female	9	0	0	11	0	0	264	0	0	1	1			1
Mtambile	3	Female	10	49	0	2	1176	0	48	1	0	1	1	1		1
Mtambile	1	Male	6
Mtambile	1	Male	6	0	0	3	0	0	72	0	0	1	1			1
Mzambarauni	1	Male	6
Mzambarauni	3	Male	10	0	0	0	0	0	0	0	0	0	0
Mzambarauni	1	Male	6	0	0	2	0	0	48	0	0	1	1			1
Mzambarauni	3	Male	12	0	0	0	0	0	0	0	0	0	0
Mzambarauni	3	Female	11	0	0	3	0	0	72	0	0	1	1			1
Mzambarauni	3	Female	8	0	0	0	0	0	0	0	0	0	0
Mzambarauni	1	Male	7	16	0	0	384	0	0	1	0	0	1	1
Mzambarauni	1	Female	6	0	0	1	0	0	24	0	0	1	1			1
Mzambarauni	3	Male	10	2	0	6	48	0	144	1	0	1	1	1		1
Mzambarauni	3	Male	9	0	0	4	0	0	96	0	0	1	1			1
Mzambarauni	3	Female	9	0	0	1	0	0	24	0	0	1	1			1
Mzambarauni	1	Male	6	0	0	3	0	0	72	0	0	1	1			1
Mzambarauni	1	Female	6	73	0	41	1752	0	984	1	0	1	1	1		1
Mzambarauni	1	Male	6
Mzambarauni	3	Female	9	0	0	13	0	0	312	0	0	1	1			1
Mzambarauni	1	Female	6	6	0	0	144	0	0	1	0	0	1	1
Mzambarauni	1	Female	6	0	0	11	0	0	264	0	0	1	1			1
Mzambarauni	3	Female	9	0	0	5	0	0	120	0	0	1	1			1
Mzambarauni	3	Male	8	0	0	2	0	0	48	0	0	1	1			1
Mzambarauni	1	Male	6	0	0	0	0	0	0	0	0	0	0
Mzambarauni	1	Female	6	0	0	4	0	0	96	0	0	1	1			1
Mzambarauni	3	Female	9
Mzambarauni	1	Female	6	0	0	0	0	0	0	0	0	0	0
Mzambarauni	3	Female	9	27	0	0	648	0	0	1	0	0	1	1
Mzambarauni	3	Male	10	5	0	7	120	0	168	1	0	1	1	1		1
Mzambarauni	3	Female	9	0	36	0	0	864	0	0	1	0	1		1
Mzambarauni	3	Male	10	0	0	4	0	0	96	0	0	1	1			1
Mzambarauni	1	Male	8	0	0	14	0	0	336	0	0	1	1			1
Mzambarauni	3	Female	8	0	46	0	0	1104	0	0	1	0	1		1
Mzambarauni	3	Female	9	4	0	0	96	0	0	1	0	0	1	1
Mzambarauni	3	Female	9	0	18	4	0	432	96	0	1	1	1		1	1
Mzambarauni	1	Male	6	0	0	68	0	0	1632	0	0	1	1			2			2
Mzambarauni	1	Male	6
Mzambarauni	3	Female	9	0	0	3	0	0	72	0	0	1	1			1
Mzambarauni	1	Male	6	206	0	19	4944	0	456	1	0	1	1	1		1
Mzambarauni	3	Female	9	0	0	4	0	0	96	0	0	1	1			1
Mzambarauni	1	Male	8
Mzambarauni	1	Female	6	0	59	113	0	1416	2712	0	1	1	1		1	2			2
Mzambarauni	1	Female	6
Mzambarauni	3	Female	9	0	0	10	0	0	240	0	0	1	1			1
Mzambarauni	3	Male	8	0	0	0	0	0	0	0	0	0	0
Mzambarauni	3	Female	11	246	0	21	5904	0	504	1	0	1	1	2		1	2
Mzambarauni	1	Female	6	177	0	68	4248	0	1632	1	0	1	1	1		2			2
Mzambarauni	1	Female	6	332	0	9	7968	0	216	1	0	1	1	2		1	2
Mzambarauni	1	Male	6	0	0	1	0	0	24	0	0	1	1			1
Mzambarauni	1	Female	6	65	0	17	1560	0	408	1	0	1	1	1		1
Mzambarauni	3	Male	9	0	0	0	0	0	0	0	0	0	0
Mzambarauni	3	Female	9	0	0	0	0	0	0	0	0	0	0
Mzambarauni	3	Male	9	0	0	8	0	0	192	0	0	1	1			1
Mzambarauni	3	Female	7
Mzambarauni	1	Male	6	74	12	0	1776	288	0	1	1	0	1	1	1
Mzambarauni	1	Female	6	0	0	35	0	0	840	0	0	1	1			1
Mzambarauni	3	Female	11	0	0	0	0	0	0	0	0	0	0
Mzambarauni	1	Male	6	0	0	0	0	0	0	0	0	0	0
Mzambarauni	1	Male	12	5	7	4	120	168	96	1	1	1	1	1	1	1
Mzambarauni	1	Male	7	2807	0	12	67368	0	288	1	0	1	1	3		1	3
Mzambarauni	1	Female	6
Mzambarauni	3	Female	8	58	123	36	1392	2952	864	1	1	1	1	1	2	1		2
Mzambarauni	3	Male	11
Mzambarauni	3	Female	8	0	0	9	0	0	216	0	0	1	1			1
Mzambarauni	3	Female	8
Mzambarauni	1	Female	6
Mzambarauni	3	Female	11
Mzambarauni	1	Female	6	0	0	32	0	0	768	0	0	1	1			1
Mzambarauni	1	Female	7	0	0	0	0	0	0	0	0	0	0
Mzambarauni	3	Female	10	375	0	33	9000	0	792	1	0	1	1	2		1	2
Mzambarauni	3	Male	9	0	0	0	0	0	0	0	0	0	0
Mzambarauni	3	Female	8
Mzambarauni	1	Male	6	1635	2	58	39240	48	1392	1	1	1	1	3	1	2	3		2
Mzambarauni	3	Male	9	25	0	0	600	0	0	1	0	0	1	1
Mzambarauni	1	Female	6	0	0	0	0	0	0	0	0	0	0
Mzambarauni	1	Male	7	5	0	2	120	0	48	1	0	1	1	1		1
Mzambarauni	3	Male	9	0	0	6	0	0	144	0	0	1	1			1
Mzambarauni	1	Female	6	1239	0	25	29736	0	600	1	0	1	1	3		1	3
Mzambarauni	3	Female	9	0	0	0	0	0	0	0	0	0	0
Mzambarauni	3	Male	10	0	0	0	0	0	0	0	0	0	0
Mzambarauni	3	Male	9	0	0	97	0	0	2328	0	0	1	1			2			2
Mzambarauni	3	Female	9
Mzambarauni	1	Male	6	490	0	33	11760	0	792	1	0	1	1	3		1	3
Mzambarauni	1	Female	6	0	0	0	0	0	0	0	0	0	0
Mzambarauni	3	Male	9
Mzambarauni	3	Male	12
Mzambarauni	1	Female	6	0	0	0	0	0	0	0	0	0	0
Mzambarauni	1	Male	6	0	0	0	0	0	0	0	0	0	0
Mzambarauni	1	Female	6	217	4	22	5208	96	528	1	1	1	1	2	1	1	2
Mzambarauni	3	Male	9	21	0	5	504	0	120	1	0	1	1	1		1
Mzambarauni	1	Male	6	0	0	7	0	0	168	0	0	1	1			1
Mzambarauni	1	Female	6	0	0	0	0	0	0	0	0	0	0
Mzambarauni	1	Female	6
Mzambarauni	1	Female	6	182	0	48	4368	0	1152	1	0	1	1	1		2			2
Mzambarauni	3	Male	10	0	0	5	0	0	120	0	0	1	1			1
Mzambarauni	1	Male	6	283	0	2	6792	0	48	1	0	1	1	2		1	2
Mzambarauni	3	Male	9	0	0	0	0	0	0	0	0	0	0
Mzambarauni	3	Male	10	0	0	0	0	0	0	0	0	0	0
Mzambarauni	1	Male	7	23	11	10	552	264	240	1	1	1	1	1	1	1
Mzambarauni	1	Female	6
Mzambarauni	1	Female	6	0	0	16	0	0	384	0	0	1	1			1
Mzambarauni	3	Male	8	18	0	0	432	0	0	1	0	0	1	1
Mzambarauni	3	Female	10	0	0	0	0	0	0	0	0	0	0
Mzambarauni	3	Male	10	0	0	3	0	0	72	0	0	1	1			1
Mzambarauni	3	Male	11	84	0	21	2016	0	504	1	0	1	1	1		1
Mzambarauni	1	Female	6
Mzambarauni	1	Male	6
Mzambarauni	3	Male	10	0	0	0	0	0	0	0	0	0	0
Mzambarauni	3	Female	9	0	0	0	0	0	0	0	0	0	0
Mzambarauni	3	Male	9
Mzambarauni	3	Female	9	0	0	2	0	0	48	0	0	1	1			1
Mzambarauni	3	Female	10	0	0	0	0	0	0	0	0	0	0
Mzambarauni	1	Female	6	0	0	0	0	0	0	0	0	0	0
Mzambarauni	3	Female	9	0	0	7	0	0	168	0	0	1	1			1
Mzambarauni	1	Female	6
Mzambarauni	3	Male	10
Mzambarauni	3	Male	10
[truncated: 1,455 more rows]
